# Supplementary material for: [1,1′-Bis(di­phenyl­phosphan­yl)cobalto­cenium-κ2 P,P′](η5-cyclo­penta­dien­yl){2-[4-(4-ethynylphen­yl)phen­yl]ethynyl-κC}ruthenium(II) hexa­fluorido­phosphate
Source: Acta Crystallogr Sect E Struct Rep Online. 2013 Oct 19;69(Pt 11):m607. doi: 10.1107/S1600536813028195 (PMC3884261; doi:10.1107/S1600536813028195)
Supplement: Supplementary file 1 [file e-69-0m607-sup1.cif]

##############################################################################
#                                                                            #
# This CIF contains the data in a paper accepted for publication in          #
# Acta Crystallographica Section E. It conforms to the requirements of       #
# Notes for Authors for Acta Crystallographica Section E, and has been       #
# peer reviewed under the auspices of the IUCr Commission on Journals.       #
#                                                                            #
# Full details of the Crystallographic Information File format               #
# are given in the paper "The Crystallographic Information File (CIF):       #
# a New Standard Archive File for Crystallography" by S. R. Hall, F. H.      #
# Allen and I. D. Brown [Acta Cryst. (1991), A47, 655-685].                  #
#                                                                            #
# The current version of the core CIF dictionary is obtainable from          #
# ftp://ftp.iucr.org/pub/cif_core.dic.                                       #
#                                                                            #
# Software is freely available for graphical display of the structure(s)     #
# in this CIF. For information consult the CIF software page                 #
# http://www.iucr.org/resources/cif/software.                                #
#                                                                            #
# This file may be used for bona fide research purposes within the           #
# scientific community so long as proper attribution is given to the journal # 
# article from which it was obtained.                                        #
#                                                                            #
##############################################################################
data_I
_audit_creation_method     SHELXL-97
_database_code_depnum_ccdc_archive     'CCDC 966335'
_chemical_name_systematic
;\
[1,1'-Bis(diphenylphosphanyl)cobaltocenium-\k^2^<i>P</i>,<i>P</i>'](\h^5^-\
cyclopentadienyl){2-[4-(4-ethynylphenyl)phenyl]ethynyl-\k<i>C</i>}ruthenium(II)
hexafluoridophosphate
;
_chemical_name_common     ?
_chemical_formula_moiety     'C55 H42 Co P2 Ru, F6 P'
_chemical_formula_sum     'C55 H42 Co F6 P3 Ru'
_chemical_formula_iupac     '[Co Ru (C5 H5) (C16 H9) (C17 H14 P)2] P F6'
_chemical_formula_weight     1069.80
_chemical_melting_point     ?
_symmetry_cell_setting     monoclinic
_symmetry_space_group_name_H-M     'P 21/c'
_symmetry_space_group_name_Hall     '-P 2ybc'
loop_
    _symmetry_equiv_pos_as_xyz
    'x, y, z'
    '-x, y+1/2, -z+1/2'
    '-x, -y, -z'
    'x, -y-1/2, z-1/2'
_cell_length_a     14.481(5)
_cell_length_b     22.052(7)
_cell_length_c     14.482(5)
_cell_angle_alpha     90.00
_cell_angle_beta     92.937(2)
_cell_angle_gamma     90.00
_cell_volume     4619(3)
_cell_formula_units_Z     4
_cell_measurement_reflns_used     9162
_cell_measurement_theta_min     2.24
_cell_measurement_theta_max     24.76
_cell_measurement_temperature     292(2)
_exptl_crystal_description     block
_exptl_crystal_colour     black
_exptl_crystal_size_max     0.30
_exptl_crystal_size_mid     0.20
_exptl_crystal_size_min     0.20
_exptl_crystal_density_diffrn     1.538
_exptl_crystal_density_meas     ?
_exptl_crystal_density_method     'not measured'
_exptl_crystal_F_000     2168
_exptl_absorpt_coefficient_mu     0.853
_exptl_absorpt_correction_type     multi-scan
_exptl_absorpt_process_details     '(SADABS; Sheldrick, 1996)'
_exptl_absorpt_correction_T_min     0.7839
_exptl_absorpt_correction_T_max     0.8479
_exptl_special_details     ?
_diffrn_ambient_temperature     292(2)
_diffrn_radiation_type     MoK\a
_diffrn_radiation_wavelength     0.71073
_diffrn_radiation_source     'fine-focus sealed tube'
_diffrn_radiation_monochromator     graphite
_diffrn_measurement_device_type     'Bruker APEX CCD'
_diffrn_measurement_method     '\f and \w scans'
_diffrn_detector_area_resol_mean     ?
_diffrn_reflns_number     53044
_diffrn_reflns_av_R_equivalents     0.1239
_diffrn_reflns_av_sigmaI/netI     0.0935
_diffrn_reflns_theta_min     1.41
_diffrn_reflns_theta_max     28.00
_diffrn_reflns_theta_full     28.00
_diffrn_measured_fraction_theta_max     0.986
_diffrn_measured_fraction_theta_full     0.986
_diffrn_reflns_limit_h_min     -19
_diffrn_reflns_limit_h_max     19
_diffrn_reflns_limit_k_min     -29
_diffrn_reflns_limit_k_max     29
_diffrn_reflns_limit_l_min     -19
_diffrn_reflns_limit_l_max     19
_diffrn_standards_number     ?
_diffrn_standards_interval_count     ?
_diffrn_standards_interval_time     ?
_diffrn_standards_decay_%     ?
_refine_special_details
;
Refinement of <i>F</i>^2^ against ALL reflections. The weighted <i>R</i>-factor
<i>wR</i> and goodness of fit <i>S</i> are based on <i>F</i>^2^, conventional
<i>R</i>-factors <i>R</i> are based on <i>F</i>, with <i>F</i> set to zero for
negative <i>F</i>^2^. The threshold expression of <i>F</i>^2^ >
\s(<i>F</i>^2^) is used only for calculating <i>R</i>-factors(gt) <i>etc</i>.
and is not relevant to the choice of reflections for refinement.
<i>R</i>-factors based on <i>F</i>^2^ are statistically about twice as large
as those based on <i>F</i>, and <i>R</i>- factors based on ALL data will be
even larger.
;
_reflns_number_total     10985
_reflns_number_gt     7027
_reflns_threshold_expression     I>2\s(I)
_refine_ls_structure_factor_coef     Fsqd
_refine_ls_matrix_type     full
_refine_ls_R_factor_all     0.0948
_refine_ls_R_factor_gt     0.0570
_refine_ls_wR_factor_gt     0.1305
_refine_ls_wR_factor_ref     0.1404
_refine_ls_goodness_of_fit_ref     0.968
_refine_ls_restrained_S_all     0.968
_refine_ls_number_reflns     10985
_refine_ls_number_parameters     595
_refine_ls_number_restraints     0
_refine_ls_hydrogen_treatment     constr
_refine_ls_weighting_scheme     calc
_refine_ls_weighting_details
                 'calc w=1/[\s^2^(Fo^2^)+(0.0665P)^2^] where P=(Fo^2^+2Fc^2^)/3'
_atom_sites_solution_hydrogens     geom
_atom_sites_solution_primary     direct
_atom_sites_solution_secondary     difmap
_refine_ls_shift/su_max     0.001
_refine_ls_shift/su_mean     0.000
_refine_diff_density_max     0.830
_refine_diff_density_min     -0.823
_refine_ls_extinction_method     none
_refine_ls_extinction_coef     ?
loop_
    _atom_type_symbol
    _atom_type_description
    _atom_type_scat_dispersion_real
    _atom_type_scat_dispersion_imag
    _atom_type_scat_source
    'C' 'C' 0.0033 0.0016
                         'International Tables Vol C Tables 4.2.6.8 and 6.1.1.4'
    'H' 'H' 0.0000 0.0000
                         'International Tables Vol C Tables 4.2.6.8 and 6.1.1.4'
    'F' 'F' 0.0171 0.0103
                         'International Tables Vol C Tables 4.2.6.8 and 6.1.1.4'
    'P' 'P' 0.1023 0.0942
                         'International Tables Vol C Tables 4.2.6.8 and 6.1.1.4'
    'Co' 'Co' 0.3494 0.9721
                         'International Tables Vol C Tables 4.2.6.8 and 6.1.1.4'
    'Ru' 'Ru' -1.2594 0.8363
                         'International Tables Vol C Tables 4.2.6.8 and 6.1.1.4'
_computing_data_collection     'SMART (Bruker, 2007)'
_computing_cell_refinement     'SAINT (Bruker, 2007)'
_computing_data_reduction     'SAINT (Bruker, 2007)'
_computing_structure_solution     'SHELXS97 (Sheldrick, 2008)'
_computing_structure_refinement     'SHELXL97 (Sheldrick, 2008)'
_computing_molecular_graphics     'XP in SHELXTL (Sheldrick, 2008)'
_computing_publication_material     'SHELXTL (Sheldrick, 2008)'
loop_
    _atom_site_type_symbol
    _atom_site_label
    _atom_site_fract_x
    _atom_site_fract_y
    _atom_site_fract_z
    _atom_site_U_iso_or_equiv
    _atom_site_adp_type
    _atom_site_calc_flag
    _atom_site_refinement_flags
    _atom_site_occupancy
    _atom_site_symmetry_multiplicity
    _atom_site_disorder_assembly
    _atom_site_disorder_group
    Ru Ru1 0.14140(2) 0.117675(14) 0.61008(2) 0.03605(11) Uani d . 1 1 . .
    Co Co1 0.39049(4) 0.07678(2) 0.78319(4) 0.03828(15) Uani d . 1 1 . .
    P P1 0.19282(7) 0.16321(4) 0.74190(7) 0.0360(2) Uani d . 1 1 . .
    P P2 0.20918(7) 0.02449(4) 0.63204(7) 0.0337(2) Uani d . 1 1 . .
    C C1 0.3097(3) 0.15053(16) 0.7960(3) 0.0380(9) Uani d . 1 1 . .
    C C2 0.3389(3) 0.12705(18) 0.8846(3) 0.0462(10) Uani d . 1 1 . .
    H H2 0.2982 0.1124 0.9319 0.055 Uiso calc R 1 1 . .
    C C3 0.4366(3) 0.1275(2) 0.8917(3) 0.0581(13) Uani d . 1 1 . .
    H H3 0.4751 0.1129 0.9447 0.070 Uiso calc R 1 1 . .
    C C4 0.4696(3) 0.15178(19) 0.8100(3) 0.0567(12) Uani d . 1 1 . .
    H H4 0.5346 0.1569 0.7960 0.068 Uiso calc R 1 1 . .
    C C5 0.3924(3) 0.16604(17) 0.7509(3) 0.0436(10) Uani d . 1 1 . .
    H H5 0.3948 0.1828 0.6884 0.052 Uiso calc R 1 1 . .
    C C6 0.3211(3) 0.01700(16) 0.6984(3) 0.0350(9) Uani d . 1 1 . .
    C C7 0.3373(3) -0.00824(17) 0.7877(3) 0.0422(10) Uani d . 1 1 . .
    H H7 0.2898 -0.0221 0.8287 0.051 Uiso calc R 1 1 . .
    C C8 0.4345(3) -0.00871(17) 0.8086(3) 0.0482(11) Uani d . 1 1 . .
    H H8 0.4651 -0.0231 0.8664 0.058 Uiso calc R 1 1 . .
    C C9 0.4790(3) 0.01508(19) 0.7328(3) 0.0477(11) Uani d . 1 1 . .
    H H9 0.5458 0.0202 0.7281 0.057 Uiso calc R 1 1 . .
    C C10 0.4090(3) 0.03187(17) 0.6650(3) 0.0401(9) Uani d . 1 1 . .
    H H10 0.4197 0.0506 0.6050 0.048 Uiso calc R 1 1 . .
    C C11 0.1157(3) 0.15023(18) 0.8351(3) 0.0425(10) Uani d . 1 1 . .
    C C12 0.0433(3) 0.1898(2) 0.8526(3) 0.0553(12) Uani d . 1 1 . .
    H H12 0.0391 0.2268 0.8220 0.066 Uiso calc R 1 1 . .
    C C13 -0.0219(4) 0.1747(3) 0.9148(4) 0.0734(16) Uani d . 1 1 . .
    H H13 -0.0703 0.2010 0.9256 0.088 Uiso calc R 1 1 . .
    C C14 -0.0144(4) 0.1201(3) 0.9607(4) 0.0820(18) Uani d . 1 1 . .
    H H14 -0.0580 0.1098 1.0030 0.098 Uiso calc R 1 1 . .
    C C15 0.0560(4) 0.0811(3) 0.9450(3) 0.0680(14) Uani d . 1 1 . .
    H H15 0.0605 0.0447 0.9774 0.082 Uiso calc R 1 1 . .
    C C16 0.1203(3) 0.0950(2) 0.8819(3) 0.0544(12) Uani d . 1 1 . .
    H H16 0.1671 0.0676 0.8704 0.065 Uiso calc R 1 1 . .
    C C17 0.2041(3) 0.24636(16) 0.7336(3) 0.0400(9) Uani d . 1 1 . .
    C C18 0.2074(3) 0.27338(18) 0.6493(3) 0.0529(11) Uani d . 1 1 . .
    H H18 0.2017 0.2498 0.5960 0.063 Uiso calc R 1 1 . .
    C C19 0.2189(4) 0.3351(2) 0.6418(4) 0.0695(15) Uani d . 1 1 . .
    H H19 0.2202 0.3531 0.5838 0.083 Uiso calc R 1 1 . .
    C C20 0.2283(4) 0.3701(2) 0.7201(4) 0.0629(13) Uani d . 1 1 . .
    H H20 0.2372 0.4117 0.7152 0.076 Uiso calc R 1 1 . .
    C C21 0.2247(3) 0.34435(19) 0.8036(4) 0.0588(12) Uani d . 1 1 . .
    H H21 0.2294 0.3684 0.8563 0.071 Uiso calc R 1 1 . .
    C C22 0.2141(3) 0.28226(17) 0.8121(3) 0.0480(10) Uani d . 1 1 . .
    H H22 0.2137 0.2646 0.8705 0.058 Uiso calc R 1 1 . .
    C C23 0.0623(3) -0.01639(19) 0.7322(3) 0.0487(11) Uani d . 1 1 . .
    H H23 0.0452 0.0243 0.7325 0.058 Uiso calc R 1 1 . .
    C C24 0.0082(3) -0.0594(2) 0.7768(3) 0.0597(13) Uani d . 1 1 . .
    H H24 -0.0447 -0.0474 0.8056 0.072 Uiso calc R 1 1 . .
    C C25 0.0341(4) -0.1183(2) 0.7774(3) 0.0622(13) Uani d . 1 1 . .
    H H25 -0.0009 -0.1469 0.8074 0.075 Uiso calc R 1 1 . .
    C C26 0.1117(4) -0.1362(2) 0.7340(3) 0.0632(13) Uani d . 1 1 . .
    H H26 0.1286 -0.1769 0.7343 0.076 Uiso calc R 1 1 . .
    C C27 0.1647(3) -0.09449(18) 0.6902(3) 0.0497(11) Uani d . 1 1 . .
    H H27 0.2174 -0.1072 0.6617 0.060 Uiso calc R 1 1 . .
    C C28 0.1404(3) -0.03386(16) 0.6880(3) 0.0363(9) Uani d . 1 1 . .
    C C29 0.2455(3) -0.01353(16) 0.5262(3) 0.0368(9) Uani d . 1 1 . .
    C C30 0.3125(3) -0.05909(19) 0.5276(3) 0.0496(11) Uani d . 1 1 . .
    H H30 0.3410 -0.0711 0.5836 0.059 Uiso calc R 1 1 . .
    C C31 0.3367(3) -0.0864(2) 0.4472(3) 0.0578(12) Uani d . 1 1 . .
    H H31 0.3811 -0.1168 0.4489 0.069 Uiso calc R 1 1 . .
    C C32 0.2961(3) -0.0690(2) 0.3658(3) 0.0576(13) Uani d . 1 1 . .
    H H32 0.3126 -0.0876 0.3114 0.069 Uiso calc R 1 1 . .
    C C33 0.2299(4) -0.0238(2) 0.3626(3) 0.0573(13) Uani d . 1 1 . .
    H H33 0.2022 -0.0119 0.3061 0.069 Uiso calc R 1 1 . .
    C C34 0.2053(3) 0.00331(18) 0.4428(3) 0.0452(10) Uani d . 1 1 . .
    H H34 0.1606 0.0336 0.4404 0.054 Uiso calc R 1 1 . .
    C C35 0.0200(3) 0.1807(2) 0.6062(3) 0.0556(12) Uani d . 1 1 . .
    H H35 0.0144 0.2174 0.6438 0.067 Uiso calc R 1 1 . .
    C C36 0.0550(3) 0.1781(2) 0.5183(4) 0.0664(14) Uani d . 1 1 . .
    H H36 0.0772 0.2126 0.4829 0.080 Uiso calc R 1 1 . .
    C C37 0.0423(3) 0.1183(3) 0.4852(3) 0.0649(14) Uani d . 1 1 . .
    H H37 0.0552 0.1037 0.4233 0.078 Uiso calc R 1 1 . .
    C C38 0.0024(3) 0.0849(2) 0.5544(4) 0.0599(13) Uani d . 1 1 . .
    H H38 -0.0164 0.0423 0.5493 0.072 Uiso calc R 1 1 . .
    C C39 -0.0132(3) 0.1223(2) 0.6284(4) 0.0565(12) Uani d . 1 1 . .
    H H39 -0.0450 0.1111 0.6841 0.068 Uiso calc R 1 1 . .
    C C40 0.2633(3) 0.13775(17) 0.5551(3) 0.0408(9) Uani d . 1 1 . .
    C C41 0.3350(3) 0.14961(19) 0.5204(3) 0.0479(10) Uani d . 1 1 . .
    C C42 0.4133(3) 0.16157(18) 0.4677(3) 0.0448(10) Uani d . 1 1 . .
    C C43 0.4693(3) 0.2130(2) 0.4812(3) 0.0526(11) Uani d . 1 1 . .
    H H43 0.4600 0.2384 0.5312 0.063 Uiso calc R 1 1 . .
    C C44 0.4361(3) 0.1232(2) 0.3974(3) 0.0560(12) Uani d . 1 1 . .
    H H44 0.4047 0.0866 0.3895 0.067 Uiso calc R 1 1 . .
    C C45 0.5371(3) 0.2267(2) 0.4227(3) 0.0533(11) Uani d . 1 1 . .
    H H45 0.5721 0.2615 0.4335 0.064 Uiso calc R 1 1 . .
    C C46 0.5042(3) 0.1380(2) 0.3387(3) 0.0591(13) Uani d . 1 1 . .
    H H46 0.5160 0.1114 0.2908 0.071 Uiso calc R 1 1 . .
    C C47 0.5560(3) 0.19053(17) 0.3475(3) 0.0458(10) Uani d . 1 1 . .
    C C48 0.6209(3) 0.20920(19) 0.2776(3) 0.0468(10) Uani d . 1 1 . .
    C C49 0.6845(3) 0.2560(2) 0.2922(3) 0.0519(11) Uani d . 1 1 . .
    H H49 0.6908 0.2740 0.3502 0.062 Uiso calc R 1 1 . .
    C C50 0.6177(4) 0.1824(2) 0.1926(3) 0.0635(13) Uani d . 1 1 . .
    H H50 0.5778 0.1499 0.1812 0.076 Uiso calc R 1 1 . .
    C C51 0.7380(3) 0.2762(2) 0.2233(3) 0.0567(12) Uani d . 1 1 . .
    H H51 0.7792 0.3079 0.2352 0.068 Uiso calc R 1 1 . .
    C C52 0.6720(4) 0.2021(2) 0.1229(3) 0.0642(13) Uani d . 1 1 . .
    H H52 0.6680 0.1826 0.0660 0.077 Uiso calc R 1 1 . .
    C C53 0.7318(3) 0.2501(2) 0.1363(3) 0.0556(12) Uani d . 1 1 . .
    C C54 0.7830(3) 0.2735(2) 0.0636(3) 0.0574(12) Uani d . 1 1 . .
    C C55 0.8215(4) 0.2942(2) 0.0036(4) 0.0694(14) Uani d . 1 1 . .
    H H55 0.8526 0.3110 -0.0450 0.083 Uiso calc R 1 1 . .
    F F1 0.2865(6) 0.6052(2) 0.5944(5) 0.277(5) Uani d . 1 1 . .
    F F2 0.3473(3) 0.5246(4) 0.6470(3) 0.229(4) Uani d . 1 1 . .
    F F3 0.2045(3) 0.5287(2) 0.6172(3) 0.1314(16) Uani d . 1 1 . .
    F F4 0.2322(3) 0.5580(3) 0.4767(3) 0.187(3) Uani d . 1 1 . .
    F F5 0.2957(5) 0.4787(2) 0.5262(4) 0.210(3) Uani d . 1 1 . .
    F F6 0.3773(3) 0.5565(3) 0.5076(3) 0.167(2) Uani d . 1 1 . .
    P P3 0.29026(9) 0.54231(6) 0.56284(9) 0.0591(3) Uani d . 1 1 . .
loop_
    _atom_site_aniso_label
    _atom_site_aniso_U_11
    _atom_site_aniso_U_22
    _atom_site_aniso_U_33
    _atom_site_aniso_U_12
    _atom_site_aniso_U_13
    _atom_site_aniso_U_23
    Ru1 0.0413(2) 0.03140(18) 0.03518(18) 0.00285(14) -0.00097(13) -0.00073(13)
    Co1 0.0426(3) 0.0310(3) 0.0405(3) -0.0005(2) -0.0048(2) -0.0036(2)
    P1 0.0453(6) 0.0263(5) 0.0366(6) 0.0007(4) 0.0034(4) -0.0005(4)
    P2 0.0384(6) 0.0290(5) 0.0334(5) -0.0014(4) -0.0001(4) -0.0019(4)
    C1 0.048(2) 0.0259(19) 0.039(2) 0.0005(17) -0.0038(18) -0.0064(16)
    C2 0.056(3) 0.045(2) 0.036(2) 0.000(2) -0.004(2) -0.0086(18)
    C3 0.061(3) 0.053(3) 0.058(3) 0.005(2) -0.020(2) -0.019(2)
    C4 0.057(3) 0.040(3) 0.072(3) -0.008(2) -0.007(3) -0.013(2)
    C5 0.050(3) 0.028(2) 0.052(3) -0.0030(18) 0.000(2) -0.0036(18)
    C6 0.043(2) 0.0270(19) 0.035(2) 0.0031(17) 0.0010(17) -0.0065(16)
    C7 0.053(3) 0.031(2) 0.042(2) -0.0039(19) -0.0028(19) -0.0014(17)
    C8 0.055(3) 0.033(2) 0.055(3) 0.008(2) -0.013(2) -0.0024(19)
    C9 0.039(2) 0.042(2) 0.061(3) 0.0063(19) -0.001(2) -0.005(2)
    C10 0.048(2) 0.040(2) 0.033(2) -0.0005(19) 0.0064(18) -0.0051(17)
    C11 0.051(3) 0.038(2) 0.039(2) -0.007(2) 0.0022(19) -0.0083(18)
    C12 0.058(3) 0.052(3) 0.057(3) -0.001(2) 0.011(2) -0.011(2)
    C13 0.058(3) 0.085(4) 0.079(4) -0.002(3) 0.020(3) -0.028(3)
    C14 0.083(4) 0.107(5) 0.058(3) -0.036(4) 0.022(3) -0.006(3)
    C15 0.080(4) 0.068(3) 0.057(3) -0.020(3) 0.013(3) 0.006(3)
    C16 0.065(3) 0.049(3) 0.051(3) -0.006(2) 0.014(2) 0.000(2)
    C17 0.049(2) 0.0261(19) 0.045(2) -0.0007(17) 0.0024(19) -0.0019(17)
    C18 0.076(3) 0.035(2) 0.048(3) 0.000(2) 0.009(2) 0.002(2)
    C19 0.104(4) 0.043(3) 0.062(3) 0.004(3) 0.011(3) 0.015(2)
    C20 0.082(4) 0.029(2) 0.078(4) -0.004(2) 0.007(3) -0.002(2)
    C21 0.070(3) 0.036(2) 0.070(3) 0.001(2) -0.005(3) -0.007(2)
    C22 0.061(3) 0.030(2) 0.052(3) 0.000(2) -0.003(2) -0.0024(19)
    C23 0.059(3) 0.038(2) 0.050(3) -0.006(2) 0.008(2) 0.000(2)
    C24 0.065(3) 0.059(3) 0.057(3) -0.006(3) 0.019(2) 0.006(2)
    C25 0.076(4) 0.052(3) 0.059(3) -0.025(3) 0.002(3) 0.015(2)
    C26 0.075(4) 0.041(3) 0.074(3) 0.001(2) 0.003(3) 0.010(2)
    C27 0.054(3) 0.038(2) 0.057(3) 0.001(2) 0.006(2) 0.004(2)
    C28 0.042(2) 0.033(2) 0.033(2) -0.0034(17) -0.0030(17) 0.0000(16)
    C29 0.045(2) 0.0270(19) 0.039(2) -0.0061(17) 0.0075(18) -0.0035(16)
    C30 0.057(3) 0.046(2) 0.045(3) 0.012(2) 0.000(2) -0.003(2)
    C31 0.063(3) 0.052(3) 0.060(3) 0.004(2) 0.011(2) -0.013(2)
    C32 0.079(4) 0.047(3) 0.049(3) -0.015(3) 0.024(3) -0.015(2)
    C33 0.087(4) 0.050(3) 0.035(2) -0.015(3) 0.008(2) -0.002(2)
    C34 0.062(3) 0.035(2) 0.040(2) -0.002(2) 0.003(2) -0.0006(18)
    C35 0.053(3) 0.048(3) 0.065(3) 0.016(2) -0.007(2) -0.004(2)
    C36 0.056(3) 0.070(4) 0.072(4) 0.018(3) -0.005(3) 0.032(3)
    C37 0.063(3) 0.092(4) 0.038(3) 0.025(3) -0.013(2) -0.006(3)
    C38 0.047(3) 0.053(3) 0.077(4) 0.002(2) -0.023(2) -0.012(3)
    C39 0.041(3) 0.060(3) 0.068(3) 0.007(2) -0.004(2) -0.004(3)
    C40 0.054(3) 0.030(2) 0.037(2) 0.0024(19) 0.000(2) -0.0008(17)
    C41 0.053(3) 0.042(2) 0.049(3) 0.001(2) 0.002(2) 0.003(2)
    C42 0.046(2) 0.038(2) 0.050(3) 0.0045(19) 0.001(2) 0.0121(19)
    C43 0.060(3) 0.048(3) 0.050(3) -0.007(2) 0.008(2) 0.000(2)
    C44 0.059(3) 0.041(3) 0.070(3) -0.002(2) 0.018(2) -0.003(2)
    C45 0.061(3) 0.043(3) 0.057(3) -0.010(2) 0.005(2) 0.003(2)
    C46 0.069(3) 0.040(2) 0.071(3) 0.002(2) 0.023(3) -0.007(2)
    C47 0.051(3) 0.030(2) 0.057(3) 0.0036(19) 0.008(2) 0.0073(19)
    C48 0.050(3) 0.039(2) 0.051(3) 0.005(2) 0.006(2) 0.002(2)
    C49 0.056(3) 0.046(3) 0.054(3) 0.002(2) 0.008(2) -0.003(2)
    C50 0.087(4) 0.049(3) 0.055(3) -0.012(3) 0.008(3) 0.001(2)
    C51 0.053(3) 0.042(3) 0.076(3) -0.006(2) 0.006(2) 0.002(2)
    C52 0.080(4) 0.060(3) 0.053(3) -0.009(3) 0.009(3) -0.004(2)
    C53 0.056(3) 0.051(3) 0.061(3) 0.006(2) 0.012(2) 0.010(2)
    C54 0.052(3) 0.059(3) 0.062(3) -0.001(2) 0.014(2) 0.001(2)
    C55 0.064(3) 0.073(4) 0.072(4) -0.001(3) 0.013(3) 0.003(3)
    F1 0.482(12) 0.096(4) 0.273(8) -0.076(6) 0.206(9) -0.089(4)
    F2 0.097(3) 0.505(12) 0.081(3) 0.065(5) -0.039(2) -0.003(5)
    F3 0.096(3) 0.205(5) 0.095(3) -0.009(3) 0.025(2) 0.032(3)
    F4 0.115(3) 0.350(8) 0.095(3) 0.060(4) 0.009(3) 0.076(4)
    F5 0.354(9) 0.087(3) 0.196(5) 0.015(4) 0.078(6) -0.036(3)
    F6 0.098(3) 0.277(6) 0.130(4) -0.060(4) 0.047(3) -0.045(4)
    P3 0.0619(8) 0.0657(9) 0.0492(7) -0.0020(7) -0.0004(6) -0.0108(6)
_geom_special_details
;
All e.s.d.'s (except the e.s.d. in the dihedral angle between two l.s. planes)
are estimated using the full covariance matrix. The cell e.s.d.'s are taken
into account individually in the estimation of e.s.d.'s in distances, angles
and torsion angles; correlations between e.s.d.'s in cell parameters are only
used when they are defined by crystal symmetry. An approximate (isotropic)
treatment of cell e.s.d.'s is used for estimating e.s.d.'s involving l.s.
planes.
;
loop_
    _geom_bond_atom_site_label_1
    _geom_bond_atom_site_label_2
    _geom_bond_site_symmetry_2
    _geom_bond_distance
    _geom_bond_publ_flag
    Ru1 C40 . 2.022(4) ?
    Ru1 C36 . 2.222(4) ?
    Ru1 C35 . 2.240(4) ?
    Ru1 C38 . 2.248(4) ?
    Ru1 C37 . 2.249(4) ?
    Ru1 P1 . 2.2497(12) ?
    Ru1 C39 . 2.271(5) ?
    Ru1 P2 . 2.2924(12) ?
    Co1 C10 . 2.008(4) ?
    Co1 C2 . 2.014(4) ?
    Co1 C3 . 2.015(4) ?
    Co1 C8 . 2.017(4) ?
    Co1 C1 . 2.018(4) ?
    Co1 C5 . 2.024(4) ?
    Co1 C7 . 2.029(4) ?
    Co1 C9 . 2.030(4) ?
    Co1 C6 . 2.032(4) ?
    Co1 C4 . 2.038(4) ?
    P1 C11 . 1.818(4) ?
    P1 C17 . 1.845(4) ?
    P1 C1 . 1.850(4) ?
    P2 C28 . 1.840(4) ?
    P2 C29 . 1.847(4) ?
    P2 C6 . 1.849(4) ?
    C1 C2 . 1.427(5) ?
    C1 C5 . 1.435(6) ?
    C2 C3 . 1.414(6) ?
    C2 H2 . 0.9800 ?
    C3 C4 . 1.403(7) ?
    C3 H3 . 0.9800 ?
    C4 C5 . 1.408(6) ?
    C4 H4 . 0.9800 ?
    C5 H5 . 0.9800 ?
    C6 C7 . 1.416(5) ?
    C6 C10 . 1.423(5) ?
    C7 C8 . 1.424(6) ?
    C7 H7 . 0.9800 ?
    C8 C9 . 1.402(6) ?
    C8 H8 . 0.9800 ?
    C9 C10 . 1.423(5) ?
    C9 H9 . 0.9800 ?
    C10 H10 . 0.9800 ?
    C11 C16 . 1.393(6) ?
    C11 C12 . 1.397(6) ?
    C12 C13 . 1.379(7) ?
    C12 H12 . 0.9300 ?
    C13 C14 . 1.377(8) ?
    C13 H13 . 0.9300 ?
    C14 C15 . 1.362(8) ?
    C14 H14 . 0.9300 ?
    C15 C16 . 1.374(6) ?
    C15 H15 . 0.9300 ?
    C16 H16 . 0.9300 ?
    C17 C18 . 1.362(5) ?
    C17 C22 . 1.387(5) ?
    C18 C19 . 1.377(6) ?
    C18 H18 . 0.9300 ?
    C19 C20 . 1.372(7) ?
    C19 H19 . 0.9300 ?
    C20 C21 . 1.339(6) ?
    C20 H20 . 0.9300 ?
    C21 C22 . 1.384(6) ?
    C21 H21 . 0.9300 ?
    C22 H22 . 0.9300 ?
    C23 C28 . 1.383(6) ?
    C23 C24 . 1.408(6) ?
    C23 H23 . 0.9300 ?
    C24 C25 . 1.353(6) ?
    C24 H24 . 0.9300 ?
    C25 C26 . 1.374(7) ?
    C25 H25 . 0.9300 ?
    C26 C27 . 1.373(6) ?
    C26 H26 . 0.9300 ?
    C27 C28 . 1.383(5) ?
    C27 H27 . 0.9300 ?
    C29 C34 . 1.365(5) ?
    C29 C30 . 1.396(5) ?
    C30 C31 . 1.372(6) ?
    C30 H30 . 0.9300 ?
    C31 C32 . 1.346(6) ?
    C31 H31 . 0.9300 ?
    C32 C33 . 1.381(7) ?
    C32 H32 . 0.9300 ?
    C33 C34 . 1.370(6) ?
    C33 H33 . 0.9300 ?
    C34 H34 . 0.9300 ?
    C35 C36 . 1.395(7) ?
    C35 C39 . 1.418(6) ?
    C35 H35 . 0.9800 ?
    C36 C37 . 1.412(7) ?
    C36 H36 . 0.9800 ?
    C37 C38 . 1.392(7) ?
    C37 H37 . 0.9800 ?
    C38 C39 . 1.379(6) ?
    C38 H38 . 0.9800 ?
    C39 H39 . 0.9800 ?
    C40 C41 . 1.205(6) ?
    C41 C42 . 1.424(6) ?
    C42 C44 . 1.378(6) ?
    C42 C43 . 1.402(6) ?
    C43 C45 . 1.363(6) ?
    C43 H43 . 0.9300 ?
    C44 C46 . 1.374(6) ?
    C44 H44 . 0.9300 ?
    C45 C47 . 1.388(6) ?
    C45 H45 . 0.9300 ?
    C46 C47 . 1.383(6) ?
    C46 H46 . 0.9300 ?
    C47 C48 . 1.474(6) ?
    C48 C50 . 1.365(6) ?
    C48 C49 . 1.392(6) ?
    C49 C51 . 1.368(6) ?
    C49 H49 . 0.9300 ?
    C50 C52 . 1.380(6) ?
    C50 H50 . 0.9300 ?
    C51 C53 . 1.384(6) ?
    C51 H51 . 0.9300 ?
    C52 C53 . 1.374(7) ?
    C52 H52 . 0.9300 ?
    C53 C54 . 1.416(6) ?
    C54 C55 . 1.151(6) ?
    C55 H55 . 0.9300 ?
    F1 P3 . 1.461(5) ?
    F2 P3 . 1.489(4) ?
    F3 P3 . 1.534(4) ?
    F4 P3 . 1.508(4) ?
    F5 P3 . 1.502(5) ?
    F6 P3 . 1.558(4) ?
loop_
    _geom_angle_atom_site_label_1
    _geom_angle_atom_site_label_2
    _geom_angle_atom_site_label_3
    _geom_angle_site_symmetry_1
    _geom_angle_site_symmetry_3
    _geom_angle
    _geom_angle_publ_flag
    C40 Ru1 C36 . . 96.27(18) ?
    C40 Ru1 C35 . . 123.65(17) ?
    C36 Ru1 C35 . . 36.45(17) ?
    C40 Ru1 C38 . . 135.43(18) ?
    C36 Ru1 C38 . . 60.78(19) ?
    C35 Ru1 C38 . . 60.20(17) ?
    C40 Ru1 C37 . . 102.46(18) ?
    C36 Ru1 C37 . . 36.80(18) ?
    C35 Ru1 C37 . . 60.56(17) ?
    C38 Ru1 C37 . . 36.06(17) ?
    C40 Ru1 P1 . . 88.78(11) ?
    C36 Ru1 P1 . . 113.07(16) ?
    C35 Ru1 P1 . . 88.27(13) ?
    C38 Ru1 P1 . . 134.33(14) ?
    C37 Ru1 P1 . . 148.10(13) ?
    C40 Ru1 C39 . . 157.25(17) ?
    C36 Ru1 C39 . . 60.98(18) ?
    C35 Ru1 C39 . . 36.65(16) ?
    C38 Ru1 C39 . . 35.53(16) ?
    C37 Ru1 C39 . . 60.11(18) ?
    P1 Ru1 C39 . . 99.58(13) ?
    C40 Ru1 P2 . . 82.80(11) ?
    C36 Ru1 P2 . . 147.61(16) ?
    C35 Ru1 P2 . . 152.84(13) ?
    C38 Ru1 P2 . . 97.53(13) ?
    C37 Ru1 P2 . . 111.58(14) ?
    P1 Ru1 P2 . . 99.30(4) ?
    C39 Ru1 P2 . . 116.20(12) ?
    C10 Co1 C2 . . 164.59(17) ?
    C10 Co1 C3 . . 152.30(19) ?
    C2 Co1 C3 . . 41.09(18) ?
    C10 Co1 C8 . . 68.88(17) ?
    C2 Co1 C8 . . 120.47(18) ?
    C3 Co1 C8 . . 106.76(18) ?
    C10 Co1 C1 . . 125.43(16) ?
    C2 Co1 C1 . . 41.45(15) ?
    C3 Co1 C1 . . 69.56(17) ?
    C8 Co1 C1 . . 156.28(18) ?
    C10 Co1 C5 . . 106.20(17) ?
    C2 Co1 C5 . . 69.07(17) ?
    C3 Co1 C5 . . 68.38(19) ?
    C8 Co1 C5 . . 160.57(17) ?
    C1 Co1 C5 . . 41.59(16) ?
    C10 Co1 C7 . . 68.86(16) ?
    C2 Co1 C7 . . 109.24(17) ?
    C3 Co1 C7 . . 126.84(19) ?
    C8 Co1 C7 . . 41.21(16) ?
    C1 Co1 C7 . . 121.26(17) ?
    C5 Co1 C7 . . 156.32(16) ?
    C10 Co1 C9 . . 41.28(16) ?
    C2 Co1 C9 . . 153.59(17) ?
    C3 Co1 C9 . . 117.55(18) ?
    C8 Co1 C9 . . 40.54(17) ?
    C1 Co1 C9 . . 162.37(17) ?
    C5 Co1 C9 . . 123.54(18) ?
    C7 Co1 C9 . . 68.90(17) ?
    C10 Co1 C6 . . 41.26(15) ?
    C2 Co1 C6 . . 127.39(16) ?
    C3 Co1 C6 . . 164.92(19) ?
    C8 Co1 C6 . . 69.25(16) ?
    C1 Co1 C6 . . 107.91(15) ?
    C5 Co1 C6 . . 120.24(16) ?
    C7 Co1 C6 . . 40.83(15) ?
    C9 Co1 C6 . . 69.50(16) ?
    C10 Co1 C4 . . 117.67(18) ?
    C2 Co1 C4 . . 68.91(19) ?
    C3 Co1 C4 . . 40.51(18) ?
    C8 Co1 C4 . . 123.68(19) ?
    C1 Co1 C4 . . 69.59(18) ?
    C5 Co1 C4 . . 40.56(17) ?
    C7 Co1 C4 . . 162.61(18) ?
    C9 Co1 C4 . . 104.68(19) ?
    C6 Co1 C4 . . 153.82(18) ?
    C11 P1 C17 . . 105.32(18) ?
    C11 P1 C1 . . 104.20(19) ?
    C17 P1 C1 . . 95.50(17) ?
    C11 P1 Ru1 . . 111.73(13) ?
    C17 P1 Ru1 . . 114.52(13) ?
    C1 P1 Ru1 . . 123.24(12) ?
    C28 P2 C29 . . 103.37(17) ?
    C28 P2 C6 . . 100.88(17) ?
    C29 P2 C6 . . 96.40(17) ?
    C28 P2 Ru1 . . 116.76(13) ?
    C29 P2 Ru1 . . 115.46(13) ?
    C6 P2 Ru1 . . 120.66(12) ?
    C2 C1 C5 . . 106.3(4) ?
    C2 C1 P1 . . 131.2(3) ?
    C5 C1 P1 . . 122.6(3) ?
    C2 C1 Co1 . . 69.1(2) ?
    C5 C1 Co1 . . 69.4(2) ?
    P1 C1 Co1 . . 127.24(19) ?
    C3 C2 C1 . . 108.2(4) ?
    C3 C2 Co1 . . 69.5(2) ?
    C1 C2 Co1 . . 69.4(2) ?
    C3 C2 H2 . . 125.9 ?
    C1 C2 H2 . . 125.9 ?
    Co1 C2 H2 . . 125.9 ?
    C4 C3 C2 . . 109.0(4) ?
    C4 C3 Co1 . . 70.6(3) ?
    C2 C3 Co1 . . 69.4(2) ?
    C4 C3 H3 . . 125.5 ?
    C2 C3 H3 . . 125.5 ?
    Co1 C3 H3 . . 125.5 ?
    C3 C4 C5 . . 107.6(4) ?
    C3 C4 Co1 . . 68.9(3) ?
    C5 C4 Co1 . . 69.2(2) ?
    C3 C4 H4 . . 126.2 ?
    C5 C4 H4 . . 126.2 ?
    Co1 C4 H4 . . 126.2 ?
    C4 C5 C1 . . 109.0(4) ?
    C4 C5 Co1 . . 70.3(2) ?
    C1 C5 Co1 . . 69.0(2) ?
    C4 C5 H5 . . 125.5 ?
    C1 C5 H5 . . 125.5 ?
    Co1 C5 H5 . . 125.5 ?
    C7 C6 C10 . . 107.0(3) ?
    C7 C6 P2 . . 127.5(3) ?
    C10 C6 P2 . . 125.3(3) ?
    C7 C6 Co1 . . 69.5(2) ?
    C10 C6 Co1 . . 68.4(2) ?
    P2 C6 Co1 . . 130.49(19) ?
    C6 C7 C8 . . 108.2(4) ?
    C6 C7 Co1 . . 69.7(2) ?
    C8 C7 Co1 . . 69.0(2) ?
    C6 C7 H7 . . 125.9 ?
    C8 C7 H7 . . 125.9 ?
    Co1 C7 H7 . . 125.9 ?
    C9 C8 C7 . . 108.7(4) ?
    C9 C8 Co1 . . 70.2(2) ?
    C7 C8 Co1 . . 69.8(2) ?
    C9 C8 H8 . . 125.7 ?
    C7 C8 H8 . . 125.7 ?
    Co1 C8 H8 . . 125.7 ?
    C8 C9 C10 . . 107.3(4) ?
    C8 C9 Co1 . . 69.2(2) ?
    C10 C9 Co1 . . 68.5(2) ?
    C8 C9 H9 . . 126.3 ?
    C10 C9 H9 . . 126.3 ?
    Co1 C9 H9 . . 126.3 ?
    C9 C10 C6 . . 108.8(3) ?
    C9 C10 Co1 . . 70.2(2) ?
    C6 C10 Co1 . . 70.3(2) ?
    C9 C10 H10 . . 125.6 ?
    C6 C10 H10 . . 125.6 ?
    Co1 C10 H10 . . 125.6 ?
    C16 C11 C12 . . 118.3(4) ?
    C16 C11 P1 . . 118.9(3) ?
    C12 C11 P1 . . 122.1(3) ?
    C13 C12 C11 . . 120.9(5) ?
    C13 C12 H12 . . 119.6 ?
    C11 C12 H12 . . 119.6 ?
    C14 C13 C12 . . 119.2(5) ?
    C14 C13 H13 . . 120.4 ?
    C12 C13 H13 . . 120.4 ?
    C15 C14 C13 . . 120.8(5) ?
    C15 C14 H14 . . 119.6 ?
    C13 C14 H14 . . 119.6 ?
    C14 C15 C16 . . 120.6(5) ?
    C14 C15 H15 . . 119.7 ?
    C16 C15 H15 . . 119.7 ?
    C15 C16 C11 . . 120.1(5) ?
    C15 C16 H16 . . 119.9 ?
    C11 C16 H16 . . 119.9 ?
    C18 C17 C22 . . 118.6(4) ?
    C18 C17 P1 . . 120.0(3) ?
    C22 C17 P1 . . 121.3(3) ?
    C17 C18 C19 . . 120.9(4) ?
    C17 C18 H18 . . 119.6 ?
    C19 C18 H18 . . 119.6 ?
    C20 C19 C18 . . 119.8(5) ?
    C20 C19 H19 . . 120.1 ?
    C18 C19 H19 . . 120.1 ?
    C21 C20 C19 . . 120.1(4) ?
    C21 C20 H20 . . 119.9 ?
    C19 C20 H20 . . 119.9 ?
    C20 C21 C22 . . 120.6(4) ?
    C20 C21 H21 . . 119.7 ?
    C22 C21 H21 . . 119.7 ?
    C21 C22 C17 . . 119.9(4) ?
    C21 C22 H22 . . 120.0 ?
    C17 C22 H22 . . 120.0 ?
    C28 C23 C24 . . 120.8(4) ?
    C28 C23 H23 . . 119.6 ?
    C24 C23 H23 . . 119.6 ?
    C25 C24 C23 . . 119.4(5) ?
    C25 C24 H24 . . 120.3 ?
    C23 C24 H24 . . 120.3 ?
    C24 C25 C26 . . 120.4(4) ?
    C24 C25 H25 . . 119.8 ?
    C26 C25 H25 . . 119.8 ?
    C27 C26 C25 . . 120.6(4) ?
    C27 C26 H26 . . 119.7 ?
    C25 C26 H26 . . 119.7 ?
    C26 C27 C28 . . 120.8(4) ?
    C26 C27 H27 . . 119.6 ?
    C28 C27 H27 . . 119.6 ?
    C27 C28 C23 . . 118.1(4) ?
    C27 C28 P2 . . 122.9(3) ?
    C23 C28 P2 . . 118.9(3) ?
    C34 C29 C30 . . 118.2(4) ?
    C34 C29 P2 . . 119.0(3) ?
    C30 C29 P2 . . 122.8(3) ?
    C31 C30 C29 . . 120.7(4) ?
    C31 C30 H30 . . 119.6 ?
    C29 C30 H30 . . 119.6 ?
    C32 C31 C30 . . 120.0(4) ?
    C32 C31 H31 . . 120.0 ?
    C30 C31 H31 . . 120.0 ?
    C31 C32 C33 . . 120.4(4) ?
    C31 C32 H32 . . 119.8 ?
    C33 C32 H32 . . 119.8 ?
    C34 C33 C32 . . 119.8(4) ?
    C34 C33 H33 . . 120.1 ?
    C32 C33 H33 . . 120.1 ?
    C29 C34 C33 . . 120.9(4) ?
    C29 C34 H34 . . 119.6 ?
    C33 C34 H34 . . 119.6 ?
    C36 C35 C39 . . 108.2(4) ?
    C36 C35 Ru1 . . 71.1(3) ?
    C39 C35 Ru1 . . 72.9(3) ?
    C36 C35 H35 . . 125.8 ?
    C39 C35 H35 . . 125.8 ?
    Ru1 C35 H35 . . 125.8 ?
    C35 C36 C37 . . 107.5(5) ?
    C35 C36 Ru1 . . 72.5(3) ?
    C37 C36 Ru1 . . 72.7(3) ?
    C35 C36 H36 . . 126.0 ?
    C37 C36 H36 . . 126.0 ?
    Ru1 C36 H36 . . 126.0 ?
    C38 C37 C36 . . 107.5(4) ?
    C38 C37 Ru1 . . 71.9(3) ?
    C36 C37 Ru1 . . 70.5(3) ?
    C38 C37 H37 . . 126.2 ?
    C36 C37 H37 . . 126.2 ?
    Ru1 C37 H37 . . 126.2 ?
    C39 C38 C37 . . 109.6(4) ?
    C39 C38 Ru1 . . 73.1(3) ?
    C37 C38 Ru1 . . 72.0(3) ?
    C39 C38 H38 . . 125.1 ?
    C37 C38 H38 . . 125.1 ?
    Ru1 C38 H38 . . 125.1 ?
    C38 C39 C35 . . 107.1(5) ?
    C38 C39 Ru1 . . 71.4(3) ?
    C35 C39 Ru1 . . 70.5(3) ?
    C38 C39 H39 . . 126.4 ?
    C35 C39 H39 . . 126.4 ?
    Ru1 C39 H39 . . 126.4 ?
    C41 C40 Ru1 . . 178.6(4) ?
    C40 C41 C42 . . 172.2(5) ?
    C44 C42 C43 . . 116.3(4) ?
    C44 C42 C41 . . 120.6(4) ?
    C43 C42 C41 . . 123.1(4) ?
    C45 C43 C42 . . 121.4(4) ?
    C45 C43 H43 . . 119.3 ?
    C42 C43 H43 . . 119.3 ?
    C46 C44 C42 . . 121.1(4) ?
    C46 C44 H44 . . 119.4 ?
    C42 C44 H44 . . 119.4 ?
    C43 C45 C47 . . 122.6(4) ?
    C43 C45 H45 . . 118.7 ?
    C47 C45 H45 . . 118.7 ?
    C44 C46 C47 . . 123.1(4) ?
    C44 C46 H46 . . 118.4 ?
    C47 C46 H46 . . 118.4 ?
    C46 C47 C45 . . 115.1(4) ?
    C46 C47 C48 . . 122.2(4) ?
    C45 C47 C48 . . 122.4(4) ?
    C50 C48 C49 . . 116.7(4) ?
    C50 C48 C47 . . 120.3(4) ?
    C49 C48 C47 . . 122.9(4) ?
    C51 C49 C48 . . 121.7(4) ?
    C51 C49 H49 . . 119.1 ?
    C48 C49 H49 . . 119.1 ?
    C48 C50 C52 . . 121.9(5) ?
    C48 C50 H50 . . 119.0 ?
    C52 C50 H50 . . 119.0 ?
    C49 C51 C53 . . 121.1(4) ?
    C49 C51 H51 . . 119.5 ?
    C53 C51 H51 . . 119.5 ?
    C53 C52 C50 . . 121.2(5) ?
    C53 C52 H52 . . 119.4 ?
    C50 C52 H52 . . 119.4 ?
    C52 C53 C51 . . 117.3(4) ?
    C52 C53 C54 . . 121.8(5) ?
    C51 C53 C54 . . 120.9(4) ?
    C55 C54 C53 . . 177.0(6) ?
    C54 C55 H55 . . 180.0 ?
    F1 P3 F2 . . 91.3(4) ?
    F1 P3 F5 . . 177.3(4) ?
    F2 P3 F5 . . 90.4(4) ?
    F1 P3 F4 . . 90.7(5) ?
    F2 P3 F4 . . 178.0(4) ?
    F5 P3 F4 . . 87.7(4) ?
    F1 P3 F3 . . 88.9(3) ?
    F2 P3 F3 . . 87.6(3) ?
    F5 P3 F3 . . 93.2(3) ?
    F4 P3 F3 . . 92.1(2) ?
    F1 P3 F6 . . 90.9(3) ?
    F2 P3 F6 . . 92.5(3) ?
    F5 P3 F6 . . 87.0(3) ?
    F4 P3 F6 . . 87.8(3) ?
    F3 P3 F6 . . 179.8(3) ?
loop_
    _geom_torsion_atom_site_label_1
    _geom_torsion_atom_site_label_2
    _geom_torsion_atom_site_label_3
    _geom_torsion_atom_site_label_4
    _geom_torsion_site_symmetry_1
    _geom_torsion_site_symmetry_2
    _geom_torsion_site_symmetry_3
    _geom_torsion_site_symmetry_4
    _geom_torsion
    _geom_torsion_publ_flag
    C40 Ru1 P1 C11 . . . . -170.70(18) ?
    C36 Ru1 P1 C11 . . . . 93.0(2) ?
    C35 Ru1 P1 C11 . . . . 65.6(2) ?
    C38 Ru1 P1 C11 . . . . 22.0(2) ?
    C37 Ru1 P1 C11 . . . . 77.3(3) ?
    C39 Ru1 P1 C11 . . . . 30.58(19) ?
    P2 Ru1 P1 C11 . . . . -88.19(15) ?
    C40 Ru1 P1 C17 . . . . 69.67(18) ?
    C36 Ru1 P1 C17 . . . . -26.6(2) ?
    C35 Ru1 P1 C17 . . . . -54.06(19) ?
    C38 Ru1 P1 C17 . . . . -97.6(2) ?
    C37 Ru1 P1 C17 . . . . -42.3(3) ?
    C39 Ru1 P1 C17 . . . . -89.06(19) ?
    P2 Ru1 P1 C17 . . . . 152.17(15) ?
    C40 Ru1 P1 C1 . . . . -45.47(19) ?
    C36 Ru1 P1 C1 . . . . -141.8(2) ?
    C35 Ru1 P1 C1 . . . . -169.2(2) ?
    C38 Ru1 P1 C1 . . . . 147.2(2) ?
    C37 Ru1 P1 C1 . . . . -157.4(3) ?
    C39 Ru1 P1 C1 . . . . 155.8(2) ?
    P2 Ru1 P1 C1 . . . . 37.03(16) ?
    C40 Ru1 P2 C28 . . . . 179.47(17) ?
    C36 Ru1 P2 C28 . . . . -90.2(3) ?
    C35 Ru1 P2 C28 . . . . -12.7(3) ?
    C38 Ru1 P2 C28 . . . . -45.49(19) ?
    C37 Ru1 P2 C28 . . . . -79.9(2) ?
    P1 Ru1 P2 C28 . . . . 91.89(14) ?
    C39 Ru1 P2 C28 . . . . -13.7(2) ?
    C40 Ru1 P2 C29 . . . . -58.74(18) ?
    C36 Ru1 P2 C29 . . . . 31.6(3) ?
    C35 Ru1 P2 C29 . . . . 109.1(3) ?
    C38 Ru1 P2 C29 . . . . 76.3(2) ?
    C37 Ru1 P2 C29 . . . . 41.9(2) ?
    P1 Ru1 P2 C29 . . . . -146.32(14) ?
    C39 Ru1 P2 C29 . . . . 108.1(2) ?
    C40 Ru1 P2 C6 . . . . 56.46(18) ?
    C36 Ru1 P2 C6 . . . . 146.8(3) ?
    C35 Ru1 P2 C6 . . . . -135.7(3) ?
    C38 Ru1 P2 C6 . . . . -168.5(2) ?
    C37 Ru1 P2 C6 . . . . 157.1(2) ?
    P1 Ru1 P2 C6 . . . . -31.11(15) ?
    C39 Ru1 P2 C6 . . . . -136.7(2) ?
    C11 P1 C1 C2 . . . . 9.0(4) ?
    C17 P1 C1 C2 . . . . 116.4(4) ?
    Ru1 P1 C1 C2 . . . . -119.5(3) ?
    C11 P1 C1 C5 . . . . -169.1(3) ?
    C17 P1 C1 C5 . . . . -61.8(3) ?
    Ru1 P1 C1 C5 . . . . 62.4(3) ?
    C11 P1 C1 Co1 . . . . 103.1(3) ?
    C17 P1 C1 Co1 . . . . -149.6(3) ?
    Ru1 P1 C1 Co1 . . . . -25.4(3) ?
    C10 Co1 C1 C2 . . . . 169.0(2) ?
    C3 Co1 C1 C2 . . . . -37.5(3) ?
    C8 Co1 C1 C2 . . . . 47.7(5) ?
    C5 Co1 C1 C2 . . . . -117.6(3) ?
    C7 Co1 C1 C2 . . . . 84.0(3) ?
    C9 Co1 C1 C2 . . . . -154.7(5) ?
    C6 Co1 C1 C2 . . . . 126.7(2) ?
    C4 Co1 C1 C2 . . . . -80.9(3) ?
    C10 Co1 C1 C5 . . . . -73.4(3) ?
    C2 Co1 C1 C5 . . . . 117.6(3) ?
    C3 Co1 C1 C5 . . . . 80.1(3) ?
    C8 Co1 C1 C5 . . . . 165.3(4) ?
    C7 Co1 C1 C5 . . . . -158.4(2) ?
    C9 Co1 C1 C5 . . . . -37.1(6) ?
    C6 Co1 C1 C5 . . . . -115.7(2) ?
    C4 Co1 C1 C5 . . . . 36.7(2) ?
    C10 Co1 C1 P1 . . . . 42.5(3) ?
    C2 Co1 C1 P1 . . . . -126.5(4) ?
    C3 Co1 C1 P1 . . . . -164.0(3) ?
    C8 Co1 C1 P1 . . . . -78.8(5) ?
    C5 Co1 C1 P1 . . . . 115.9(4) ?
    C7 Co1 C1 P1 . . . . -42.6(3) ?
    C9 Co1 C1 P1 . . . . 78.8(6) ?
    C6 Co1 C1 P1 . . . . 0.2(3) ?
    C4 Co1 C1 P1 . . . . 152.6(3) ?
    C5 C1 C2 C3 . . . . -1.0(4) ?
    P1 C1 C2 C3 . . . . -179.3(3) ?
    Co1 C1 C2 C3 . . . . 58.8(3) ?
    C5 C1 C2 Co1 . . . . -59.8(2) ?
    P1 C1 C2 Co1 . . . . 121.8(3) ?
    C10 Co1 C2 C3 . . . . -155.4(6) ?
    C8 Co1 C2 C3 . . . . 80.5(3) ?
    C1 Co1 C2 C3 . . . . -119.7(4) ?
    C5 Co1 C2 C3 . . . . -80.7(3) ?
    C7 Co1 C2 C3 . . . . 124.5(3) ?
    C9 Co1 C2 C3 . . . . 43.4(5) ?
    C6 Co1 C2 C3 . . . . 166.6(3) ?
    C4 Co1 C2 C3 . . . . -37.1(3) ?
    C10 Co1 C2 C1 . . . . -35.7(7) ?
    C3 Co1 C2 C1 . . . . 119.7(4) ?
    C8 Co1 C2 C1 . . . . -159.8(2) ?
    C5 Co1 C2 C1 . . . . 39.0(2) ?
    C7 Co1 C2 C1 . . . . -115.8(2) ?
    C9 Co1 C2 C1 . . . . 163.1(4) ?
    C6 Co1 C2 C1 . . . . -73.7(3) ?
    C4 Co1 C2 C1 . . . . 82.6(3) ?
    C1 C2 C3 C4 . . . . 1.0(5) ?
    Co1 C2 C3 C4 . . . . 59.8(3) ?
    C1 C2 C3 Co1 . . . . -58.8(3) ?
    C10 Co1 C3 C4 . . . . 46.3(5) ?
    C2 Co1 C3 C4 . . . . -120.0(4) ?
    C8 Co1 C3 C4 . . . . 122.6(3) ?
    C1 Co1 C3 C4 . . . . -82.1(3) ?
    C5 Co1 C3 C4 . . . . -37.4(3) ?
    C7 Co1 C3 C4 . . . . 163.5(3) ?
    C9 Co1 C3 C4 . . . . 80.2(3) ?
    C6 Co1 C3 C4 . . . . -165.1(6) ?
    C10 Co1 C3 C2 . . . . 166.2(3) ?
    C8 Co1 C3 C2 . . . . -117.4(3) ?
    C1 Co1 C3 C2 . . . . 37.8(3) ?
    C5 Co1 C3 C2 . . . . 82.5(3) ?
    C7 Co1 C3 C2 . . . . -76.5(3) ?
    C9 Co1 C3 C2 . . . . -159.9(3) ?
    C6 Co1 C3 C2 . . . . -45.2(8) ?
    C4 Co1 C3 C2 . . . . 120.0(4) ?
    C2 C3 C4 C5 . . . . -0.6(5) ?
    Co1 C3 C4 C5 . . . . 58.5(3) ?
    C2 C3 C4 Co1 . . . . -59.1(3) ?
    C10 Co1 C4 C3 . . . . -157.7(3) ?
    C2 Co1 C4 C3 . . . . 37.6(3) ?
    C8 Co1 C4 C3 . . . . -75.7(3) ?
    C1 Co1 C4 C3 . . . . 82.1(3) ?
    C5 Co1 C4 C3 . . . . 119.7(4) ?
    C7 Co1 C4 C3 . . . . -49.5(7) ?
    C9 Co1 C4 C3 . . . . -115.4(3) ?
    C6 Co1 C4 C3 . . . . 171.3(3) ?
    C10 Co1 C4 C5 . . . . 82.6(3) ?
    C2 Co1 C4 C5 . . . . -82.1(3) ?
    C3 Co1 C4 C5 . . . . -119.7(4) ?
    C8 Co1 C4 C5 . . . . 164.6(3) ?
    C1 Co1 C4 C5 . . . . -37.6(3) ?
    C7 Co1 C4 C5 . . . . -169.2(5) ?
    C9 Co1 C4 C5 . . . . 124.9(3) ?
    C6 Co1 C4 C5 . . . . 51.6(5) ?
    C3 C4 C5 C1 . . . . 0.0(5) ?
    Co1 C4 C5 C1 . . . . 58.2(3) ?
    C3 C4 C5 Co1 . . . . -58.3(3) ?
    C2 C1 C5 C4 . . . . 0.6(4) ?
    P1 C1 C5 C4 . . . . 179.2(3) ?
    Co1 C1 C5 C4 . . . . -59.0(3) ?
    C2 C1 C5 Co1 . . . . 59.6(3) ?
    P1 C1 C5 Co1 . . . . -121.8(3) ?
    C10 Co1 C5 C4 . . . . -113.9(3) ?
    C2 Co1 C5 C4 . . . . 81.6(3) ?
    C3 Co1 C5 C4 . . . . 37.4(3) ?
    C8 Co1 C5 C4 . . . . -41.6(6) ?
    C1 Co1 C5 C4 . . . . 120.5(4) ?
    C7 Co1 C5 C4 . . . . 172.0(4) ?
    C9 Co1 C5 C4 . . . . -72.1(3) ?
    C6 Co1 C5 C4 . . . . -156.4(3) ?
    C10 Co1 C5 C1 . . . . 125.6(2) ?
    C2 Co1 C5 C1 . . . . -38.9(2) ?
    C3 Co1 C5 C1 . . . . -83.2(3) ?
    C8 Co1 C5 C1 . . . . -162.1(5) ?
    C7 Co1 C5 C1 . . . . 51.4(5) ?
    C9 Co1 C5 C1 . . . . 167.3(2) ?
    C6 Co1 C5 C1 . . . . 83.1(3) ?
    C4 Co1 C5 C1 . . . . -120.5(4) ?
    C28 P2 C6 C7 . . . . -21.7(4) ?
    C29 P2 C6 C7 . . . . -126.7(3) ?
    Ru1 P2 C6 C7 . . . . 108.6(3) ?
    C28 P2 C6 C10 . . . . 153.3(3) ?
    C29 P2 C6 C10 . . . . 48.3(3) ?
    Ru1 P2 C6 C10 . . . . -76.4(3) ?
    C28 P2 C6 Co1 . . . . -116.0(3) ?
    C29 P2 C6 Co1 . . . . 139.0(3) ?
    Ru1 P2 C6 Co1 . . . . 14.3(3) ?
    C10 Co1 C6 C7 . . . . 118.9(3) ?
    C2 Co1 C6 C7 . . . . -75.5(3) ?
    C3 Co1 C6 C7 . . . . -39.6(7) ?
    C8 Co1 C6 C7 . . . . 37.6(2) ?
    C1 Co1 C6 C7 . . . . -117.4(2) ?
    C5 Co1 C6 C7 . . . . -161.2(2) ?
    C9 Co1 C6 C7 . . . . 81.1(3) ?
    C4 Co1 C6 C7 . . . . 162.6(4) ?
    C2 Co1 C6 C10 . . . . 165.6(2) ?
    C3 Co1 C6 C10 . . . . -158.5(6) ?
    C8 Co1 C6 C10 . . . . -81.2(3) ?
    C1 Co1 C6 C10 . . . . 123.7(2) ?
    C5 Co1 C6 C10 . . . . 79.9(3) ?
    C7 Co1 C6 C10 . . . . -118.9(3) ?
    C9 Co1 C6 C10 . . . . -37.8(2) ?
    C4 Co1 C6 C10 . . . . 43.7(5) ?
    C10 Co1 C6 P2 . . . . -118.7(4) ?
    C2 Co1 C6 P2 . . . . 46.9(3) ?
    C3 Co1 C6 P2 . . . . 82.8(7) ?
    C8 Co1 C6 P2 . . . . 160.0(3) ?
    C1 Co1 C6 P2 . . . . 5.0(3) ?
    C5 Co1 C6 P2 . . . . -38.8(3) ?
    C7 Co1 C6 P2 . . . . 122.4(4) ?
    C9 Co1 C6 P2 . . . . -156.5(3) ?
    C4 Co1 C6 P2 . . . . -75.0(5) ?
    C10 C6 C7 C8 . . . . 0.0(4) ?
    P2 C6 C7 C8 . . . . 175.7(3) ?
    Co1 C6 C7 C8 . . . . -58.4(3) ?
    C10 C6 C7 Co1 . . . . 58.4(2) ?
    P2 C6 C7 Co1 . . . . -125.9(3) ?
    C10 Co1 C7 C6 . . . . -38.3(2) ?
    C2 Co1 C7 C6 . . . . 125.4(2) ?
    C3 Co1 C7 C6 . . . . 168.0(2) ?
    C8 Co1 C7 C6 . . . . -119.9(4) ?
    C1 Co1 C7 C6 . . . . 81.2(3) ?
    C5 Co1 C7 C6 . . . . 43.8(5) ?
    C9 Co1 C7 C6 . . . . -82.7(2) ?
    C4 Co1 C7 C6 . . . . -153.8(6) ?
    C10 Co1 C7 C8 . . . . 81.7(3) ?
    C2 Co1 C7 C8 . . . . -114.6(3) ?
    C3 Co1 C7 C8 . . . . -72.0(3) ?
    C1 Co1 C7 C8 . . . . -158.8(2) ?
    C5 Co1 C7 C8 . . . . 163.8(4) ?
    C9 Co1 C7 C8 . . . . 37.3(2) ?
    C6 Co1 C7 C8 . . . . 119.9(4) ?
    C4 Co1 C7 C8 . . . . -33.9(7) ?
    C6 C7 C8 C9 . . . . -0.9(4) ?
    Co1 C7 C8 C9 . . . . -59.7(3) ?
    C6 C7 C8 Co1 . . . . 58.8(3) ?
    C10 Co1 C8 C9 . . . . 38.0(2) ?
    C2 Co1 C8 C9 . . . . -155.6(2) ?
    C3 Co1 C8 C9 . . . . -113.0(3) ?
    C1 Co1 C8 C9 . . . . 169.8(4) ?
    C5 Co1 C8 C9 . . . . -40.7(6) ?
    C7 Co1 C8 C9 . . . . 119.6(4) ?
    C6 Co1 C8 C9 . . . . 82.3(3) ?
    C4 Co1 C8 C9 . . . . -71.9(3) ?
    C10 Co1 C8 C7 . . . . -81.6(3) ?
    C2 Co1 C8 C7 . . . . 84.7(3) ?
    C3 Co1 C8 C7 . . . . 127.3(3) ?
    C1 Co1 C8 C7 . . . . 50.1(5) ?
    C5 Co1 C8 C7 . . . . -160.3(5) ?
    C9 Co1 C8 C7 . . . . -119.6(4) ?
    C6 Co1 C8 C7 . . . . -37.3(2) ?
    C4 Co1 C8 C7 . . . . 168.5(3) ?
    C7 C8 C9 C10 . . . . 1.4(5) ?
    Co1 C8 C9 C10 . . . . -58.1(3) ?
    C7 C8 C9 Co1 . . . . 59.5(3) ?
    C10 Co1 C9 C8 . . . . -119.4(4) ?
    C2 Co1 C9 C8 . . . . 53.1(5) ?
    C3 Co1 C9 C8 . . . . 83.7(3) ?
    C1 Co1 C9 C8 . . . . -166.3(5) ?
    C5 Co1 C9 C8 . . . . 164.9(2) ?
    C7 Co1 C9 C8 . . . . -37.9(2) ?
    C6 Co1 C9 C8 . . . . -81.7(3) ?
    C4 Co1 C9 C8 . . . . 125.1(3) ?
    C2 Co1 C9 C10 . . . . 172.6(3) ?
    C3 Co1 C9 C10 . . . . -156.9(3) ?
    C8 Co1 C9 C10 . . . . 119.4(4) ?
    C1 Co1 C9 C10 . . . . -46.9(6) ?
    C5 Co1 C9 C10 . . . . -75.6(3) ?
    C7 Co1 C9 C10 . . . . 81.6(3) ?
    C6 Co1 C9 C10 . . . . 37.8(2) ?
    C4 Co1 C9 C10 . . . . -115.4(3) ?
    C8 C9 C10 C6 . . . . -1.3(4) ?
    Co1 C9 C10 C6 . . . . -59.9(3) ?
    C8 C9 C10 Co1 . . . . 58.6(3) ?
    C7 C6 C10 C9 . . . . 0.8(4) ?
    P2 C6 C10 C9 . . . . -175.0(3) ?
    Co1 C6 C10 C9 . . . . 59.8(3) ?
    C7 C6 C10 Co1 . . . . -59.0(2) ?
    P2 C6 C10 Co1 . . . . 125.2(3) ?
    C2 Co1 C10 C9 . . . . -167.5(6) ?
    C3 Co1 C10 C9 . . . . 48.6(5) ?
    C8 Co1 C10 C9 . . . . -37.4(2) ?
    C1 Co1 C10 C9 . . . . 164.3(2) ?
    C5 Co1 C10 C9 . . . . 122.8(3) ?
    C7 Co1 C10 C9 . . . . -81.7(3) ?
    C6 Co1 C10 C9 . . . . -119.6(3) ?
    C4 Co1 C10 C9 . . . . 80.6(3) ?
    C2 Co1 C10 C6 . . . . -47.9(7) ?
    C3 Co1 C10 C6 . . . . 168.1(4) ?
    C8 Co1 C10 C6 . . . . 82.2(2) ?
    C1 Co1 C10 C6 . . . . -76.2(3) ?
    C5 Co1 C10 C6 . . . . -117.7(2) ?
    C7 Co1 C10 C6 . . . . 37.9(2) ?
    C9 Co1 C10 C6 . . . . 119.6(3) ?
    C4 Co1 C10 C6 . . . . -159.8(2) ?
    C17 P1 C11 C16 . . . . -155.7(3) ?
    C1 P1 C11 C16 . . . . -55.8(4) ?
    Ru1 P1 C11 C16 . . . . 79.4(3) ?
    C17 P1 C11 C12 . . . . 33.6(4) ?
    C1 P1 C11 C12 . . . . 133.5(3) ?
    Ru1 P1 C11 C12 . . . . -91.3(3) ?
    C16 C11 C12 C13 . . . . 0.0(7) ?
    P1 C11 C12 C13 . . . . 170.7(4) ?
    C11 C12 C13 C14 . . . . 0.8(7) ?
    C12 C13 C14 C15 . . . . -0.4(8) ?
    C13 C14 C15 C16 . . . . -1.0(8) ?
    C14 C15 C16 C11 . . . . 1.8(8) ?
    C12 C11 C16 C15 . . . . -1.3(7) ?
    P1 C11 C16 C15 . . . . -172.4(4) ?
    C11 P1 C17 C18 . . . . -141.5(4) ?
    C1 P1 C17 C18 . . . . 112.2(4) ?
    Ru1 P1 C17 C18 . . . . -18.3(4) ?
    C11 P1 C17 C22 . . . . 41.9(4) ?
    C1 P1 C17 C22 . . . . -64.5(4) ?
    Ru1 P1 C17 C22 . . . . 165.0(3) ?
    C22 C17 C18 C19 . . . . -1.0(7) ?
    P1 C17 C18 C19 . . . . -177.8(4) ?
    C17 C18 C19 C20 . . . . 0.8(8) ?
    C18 C19 C20 C21 . . . . -1.2(8) ?
    C19 C20 C21 C22 . . . . 1.8(8) ?
    C20 C21 C22 C17 . . . . -2.1(7) ?
    C18 C17 C22 C21 . . . . 1.7(7) ?
    P1 C17 C22 C21 . . . . 178.4(4) ?
    C28 C23 C24 C25 . . . . 1.0(7) ?
    C23 C24 C25 C26 . . . . -0.7(8) ?
    C24 C25 C26 C27 . . . . 0.6(8) ?
    C25 C26 C27 C28 . . . . -0.7(7) ?
    C26 C27 C28 C23 . . . . 0.9(6) ?
    C26 C27 C28 P2 . . . . 179.0(3) ?
    C24 C23 C28 C27 . . . . -1.1(6) ?
    C24 C23 C28 P2 . . . . -179.2(3) ?
    C29 P2 C28 C27 . . . . 39.7(4) ?
    C6 P2 C28 C27 . . . . -59.7(4) ?
    Ru1 P2 C28 C27 . . . . 167.6(3) ?
    C29 P2 C28 C23 . . . . -142.2(3) ?
    C6 P2 C28 C23 . . . . 118.4(3) ?
    Ru1 P2 C28 C23 . . . . -14.3(4) ?
    C28 P2 C29 C34 . . . . 107.2(3) ?
    C6 P2 C29 C34 . . . . -150.0(3) ?
    Ru1 P2 C29 C34 . . . . -21.5(4) ?
    C28 P2 C29 C30 . . . . -72.7(4) ?
    C6 P2 C29 C30 . . . . 30.1(4) ?
    Ru1 P2 C29 C30 . . . . 158.6(3) ?
    C34 C29 C30 C31 . . . . -0.4(6) ?
    P2 C29 C30 C31 . . . . 179.5(3) ?
    C29 C30 C31 C32 . . . . 0.4(7) ?
    C30 C31 C32 C33 . . . . 0.0(7) ?
    C31 C32 C33 C34 . . . . -0.3(7) ?
    C30 C29 C34 C33 . . . . 0.1(6) ?
    P2 C29 C34 C33 . . . . -179.8(3) ?
    C32 C33 C34 C29 . . . . 0.2(7) ?
    C40 Ru1 C35 C36 . . . . 47.1(4) ?
    C38 Ru1 C35 C36 . . . . -80.1(3) ?
    C37 Ru1 C35 C36 . . . . -38.4(3) ?
    P1 Ru1 C35 C36 . . . . 134.5(3) ?
    C39 Ru1 C35 C36 . . . . -116.9(4) ?
    P2 Ru1 C35 C36 . . . . -118.3(4) ?
    C40 Ru1 C35 C39 . . . . 164.0(3) ?
    C36 Ru1 C35 C39 . . . . 116.9(4) ?
    C38 Ru1 C35 C39 . . . . 36.7(3) ?
    C37 Ru1 C35 C39 . . . . 78.5(3) ?
    P1 Ru1 C35 C39 . . . . -108.6(3) ?
    P2 Ru1 C35 C39 . . . . -1.5(5) ?
    C39 C35 C36 C37 . . . . 0.9(5) ?
    Ru1 C35 C36 C37 . . . . 64.7(3) ?
    C39 C35 C36 Ru1 . . . . -63.8(3) ?
    C40 Ru1 C36 C35 . . . . -142.2(3) ?
    C38 Ru1 C36 C35 . . . . 78.4(3) ?
    C37 Ru1 C36 C35 . . . . 115.4(4) ?
    P1 Ru1 C36 C35 . . . . -50.8(3) ?
    C39 Ru1 C36 C35 . . . . 37.5(3) ?
    P2 Ru1 C36 C35 . . . . 131.4(3) ?
    C40 Ru1 C36 C37 . . . . 102.4(3) ?
    C35 Ru1 C36 C37 . . . . -115.4(4) ?
    C38 Ru1 C36 C37 . . . . -37.0(3) ?
    P1 Ru1 C36 C37 . . . . -166.2(3) ?
    C39 Ru1 C36 C37 . . . . -77.9(3) ?
    P2 Ru1 C36 C37 . . . . 16.0(5) ?
    C35 C36 C37 C38 . . . . -1.8(5) ?
    Ru1 C36 C37 C38 . . . . 62.8(3) ?
    C35 C36 C37 Ru1 . . . . -64.6(3) ?
    C40 Ru1 C37 C38 . . . . 159.4(3) ?
    C36 Ru1 C37 C38 . . . . -116.8(4) ?
    C35 Ru1 C37 C38 . . . . -78.8(3) ?
    P1 Ru1 C37 C38 . . . . -92.3(4) ?
    C39 Ru1 C37 C38 . . . . -36.4(3) ?
    P2 Ru1 C37 C38 . . . . 72.3(3) ?
    C40 Ru1 C37 C36 . . . . -83.8(3) ?
    C35 Ru1 C37 C36 . . . . 38.0(3) ?
    C38 Ru1 C37 C36 . . . . 116.8(4) ?
    P1 Ru1 C37 C36 . . . . 24.5(5) ?
    C39 Ru1 C37 C36 . . . . 80.5(3) ?
    P2 Ru1 C37 C36 . . . . -170.9(3) ?
    C36 C37 C38 C39 . . . . 2.0(5) ?
    Ru1 C37 C38 C39 . . . . 63.9(3) ?
    C36 C37 C38 Ru1 . . . . -61.9(3) ?
    C40 Ru1 C38 C39 . . . . -147.1(3) ?
    C36 Ru1 C38 C39 . . . . -80.0(3) ?
    C35 Ru1 C38 C39 . . . . -37.9(3) ?
    C37 Ru1 C38 C39 . . . . -117.8(4) ?
    P1 Ru1 C38 C39 . . . . 14.6(4) ?
    P2 Ru1 C38 C39 . . . . 125.5(3) ?
    C40 Ru1 C38 C37 . . . . -29.3(4) ?
    C36 Ru1 C38 C37 . . . . 37.8(3) ?
    C35 Ru1 C38 C37 . . . . 79.9(3) ?
    P1 Ru1 C38 C37 . . . . 132.4(3) ?
    C39 Ru1 C38 C37 . . . . 117.8(4) ?
    P2 Ru1 C38 C37 . . . . -116.7(3) ?
    C37 C38 C39 C35 . . . . -1.5(5) ?
    Ru1 C38 C39 C35 . . . . 61.8(3) ?
    C37 C38 C39 Ru1 . . . . -63.2(3) ?
    C36 C35 C39 C38 . . . . 0.3(5) ?
    Ru1 C35 C39 C38 . . . . -62.3(3) ?
    C36 C35 C39 Ru1 . . . . 62.7(3) ?
    C40 Ru1 C39 C38 . . . . 80.3(5) ?
    C36 Ru1 C39 C38 . . . . 79.4(3) ?
    C35 Ru1 C39 C38 . . . . 116.7(4) ?
    C37 Ru1 C39 C38 . . . . 36.9(3) ?
    P1 Ru1 C39 C38 . . . . -169.4(3) ?
    P2 Ru1 C39 C38 . . . . -64.0(3) ?
    C40 Ru1 C39 C35 . . . . -36.4(6) ?
    C36 Ru1 C39 C35 . . . . -37.3(3) ?
    C38 Ru1 C39 C35 . . . . -116.7(4) ?
    C37 Ru1 C39 C35 . . . . -79.8(3) ?
    P1 Ru1 C39 C35 . . . . 73.8(3) ?
    P2 Ru1 C39 C35 . . . . 179.2(2) ?
    C44 C42 C43 C45 . . . . 5.5(6) ?
    C41 C42 C43 C45 . . . . -172.3(4) ?
    C43 C42 C44 C46 . . . . -6.0(7) ?
    C41 C42 C44 C46 . . . . 171.8(4) ?
    C42 C43 C45 C47 . . . . -1.0(7) ?
    C42 C44 C46 C47 . . . . 2.1(8) ?
    C44 C46 C47 C45 . . . . 2.5(7) ?
    C44 C46 C47 C48 . . . . -172.5(5) ?
    C43 C45 C47 C46 . . . . -3.1(7) ?
    C43 C45 C47 C48 . . . . 172.0(4) ?
    C46 C47 C48 C50 . . . . 14.1(7) ?
    C45 C47 C48 C50 . . . . -160.5(4) ?
    C46 C47 C48 C49 . . . . -169.0(4) ?
    C45 C47 C48 C49 . . . . 16.3(6) ?
    C50 C48 C49 C51 . . . . 3.1(7) ?
    C47 C48 C49 C51 . . . . -173.9(4) ?
    C49 C48 C50 C52 . . . . -2.6(7) ?
    C47 C48 C50 C52 . . . . 174.5(4) ?
    C48 C49 C51 C53 . . . . -0.9(7) ?
    C48 C50 C52 C53 . . . . -0.2(8) ?
    C50 C52 C53 C51 . . . . 2.5(7) ?
    C50 C52 C53 C54 . . . . -175.5(5) ?
    C49 C51 C53 C52 . . . . -2.0(7) ?
    C49 C51 C53 C54 . . . . 176.1(4) ?
loop_
    _geom_hbond_atom_site_label_D
    _geom_hbond_atom_site_label_H
    _geom_hbond_atom_site_label_A
    _geom_hbond_site_symmetry_A
    _geom_hbond_distance_DH
    _geom_hbond_distance_HA
    _geom_hbond_distance_DA
    _geom_hbond_angle_DHA
    C2 H2 F5 4_566 0.98 2.43 3.189(6) 133.8
    C3 H3 F6 2_646 0.98 2.54 3.383(6) 144.2
    C7 H7 F4 4_566 0.98 2.47 3.383(7) 154.7
    C9 H9 F2 2_646 0.98 2.32 2.993(6) 124.9
_iucr_refine_instructions_details
;
TITL t in P2(1)/c
CELL 0.71073  14.4814  22.0519  14.4814  90.000  92.937  90.000
ZERR    4.00   0.0048   0.0073   0.0048   0.000   0.002   0.000
LATT 1
SYMM -X, 0.5+Y, 0.5-Z
SFAC C  H  F  P  Co Ru
UNIT 220 168 24 12 4 4
OMIT   0.00  56.00
L.S. 4
ACTA
BOND $H
FMAP 2
PLAN 20
HTAB C9 F2_$2
HTAB C3 F6_$2
EQIV $2 1-X, Y-1/2, 3/2-Z
HTAB C7 F4_$1
HTAB C2 F5_$1
EQIV $1 X, 1/2-Y, 1/2+Z
HTAB
CONF
SIZE 0.30 0.20 0.20
TEMP 19
WGHT    0.066500
FVAR       0.15785
RU1   6    0.141396    0.117675    0.610077    11.00000    0.04128    0.03140 =
         0.03518   -0.00073   -0.00097    0.00285
CO1   5    0.390490    0.076775    0.783194    11.00000    0.04264    0.03102 =
         0.04047   -0.00357   -0.00475   -0.00053
P1    4    0.192820    0.163209    0.741897    11.00000    0.04526    0.02628 =
         0.03659   -0.00046    0.00343    0.00069
P2    4    0.209185    0.024495    0.632042    11.00000    0.03841    0.02895 =
         0.03339   -0.00189   -0.00010   -0.00141
C1    1    0.309692    0.150526    0.796041    11.00000    0.04842    0.02591 =
         0.03905   -0.00637   -0.00379    0.00054
C2    1    0.338871    0.127051    0.884595    11.00000    0.05632    0.04549 =
         0.03602   -0.00862   -0.00443   -0.00033
AFIX  13
H2    2    0.298239    0.112418    0.931874    11.00000   -1.20000
AFIX   0
C3    1    0.436599    0.127541    0.891656    11.00000    0.06104    0.05271 =
         0.05828   -0.01905   -0.02045    0.00535
AFIX  13
H3    2    0.475074    0.112942    0.944705    11.00000   -1.20000
AFIX   0
C4    1    0.469590    0.151777    0.810026    11.00000    0.05707    0.03974 =
         0.07227   -0.01339   -0.00705   -0.00830
AFIX  13
H4    2    0.534631    0.156861    0.796024    11.00000   -1.20000
AFIX   0
C5    1    0.392403    0.166043    0.750942    11.00000    0.05032    0.02809 =
         0.05210   -0.00357    0.00035   -0.00298
AFIX  13
H5    2    0.394830    0.182755    0.688407    11.00000   -1.20000
AFIX   0
C6    1    0.321103    0.017003    0.698382    11.00000    0.04336    0.02700 =
         0.03468   -0.00648    0.00099    0.00314
C7    1    0.337296   -0.008238    0.787692    11.00000    0.05337    0.03067 =
         0.04189   -0.00138   -0.00281   -0.00392
AFIX  13
H7    2    0.289764   -0.022058    0.828655    11.00000   -1.20000
AFIX   0
C8    1    0.434466   -0.008709    0.808563    11.00000    0.05473    0.03272 =
         0.05542   -0.00237   -0.01287    0.00790
AFIX  13
H8    2    0.465122   -0.023100    0.866367    11.00000   -1.20000
AFIX   0
C9    1    0.478975    0.015085    0.732810    11.00000    0.03940    0.04219 =
         0.06106   -0.00537   -0.00136    0.00631
AFIX  13
H9    2    0.545798    0.020155    0.728083    11.00000   -1.20000
AFIX   0
C10   1    0.409035    0.031875    0.664978    11.00000    0.04785    0.04012 =
         0.03288   -0.00508    0.00637   -0.00046
AFIX  13
H10   2    0.419681    0.050555    0.605047    11.00000   -1.20000
AFIX   0
C11   1    0.115697    0.150231    0.835054    11.00000    0.05057    0.03810 =
         0.03892   -0.00829    0.00217   -0.00726
C12   1    0.043315    0.189808    0.852634    11.00000    0.05775    0.05191 =
         0.05698   -0.01070    0.01114   -0.00068
AFIX  43
H12   2    0.039081    0.226843    0.821989    11.00000   -1.20000
AFIX   0
C13   1   -0.021910    0.174693    0.914798    11.00000    0.05808    0.08457 =
         0.07920   -0.02796    0.01982   -0.00232
AFIX  43
H13   2   -0.070348    0.201031    0.925564    11.00000   -1.20000
AFIX   0
C14   1   -0.014429    0.120116    0.960733    11.00000    0.08263    0.10711 =
         0.05824   -0.00611    0.02175   -0.03557
AFIX  43
H14   2   -0.058003    0.109759    1.003018    11.00000   -1.20000
AFIX   0
C15   1    0.055976    0.081093    0.945040    11.00000    0.07952    0.06797 =
         0.05733    0.00648    0.01258   -0.02024
AFIX  43
H15   2    0.060503    0.044681    0.977357    11.00000   -1.20000
AFIX   0
C16   1    0.120349    0.095043    0.881908    11.00000    0.06528    0.04852 =
         0.05063    0.00003    0.01441   -0.00583
AFIX  43
H16   2    0.167140    0.067591    0.870413    11.00000   -1.20000
AFIX   0
C17   1    0.204078    0.246364    0.733635    11.00000    0.04927    0.02611 =
         0.04455   -0.00192    0.00242   -0.00066
C18   1    0.207359    0.273384    0.649268    11.00000    0.07615    0.03515 =
         0.04789    0.00242    0.00899   -0.00050
AFIX  43
H18   2    0.201748    0.249808    0.596028    11.00000   -1.20000
AFIX   0
C19   1    0.218874    0.335139    0.641782    11.00000    0.10405    0.04283 =
         0.06221    0.01535    0.01147    0.00392
AFIX  43
H19   2    0.220243    0.353127    0.583782    11.00000   -1.20000
AFIX   0
C20   1    0.228324    0.370079    0.720114    11.00000    0.08182    0.02908 =
         0.07824   -0.00233    0.00725   -0.00382
AFIX  43
H20   2    0.237246    0.411695    0.715206    11.00000   -1.20000
AFIX   0
C21   1    0.224721    0.344353    0.803572    11.00000    0.07013    0.03580 =
         0.06963   -0.00688   -0.00545    0.00148
AFIX  43
H21   2    0.229392    0.368436    0.856324    11.00000   -1.20000
AFIX   0
C22   1    0.214112    0.282260    0.812132    11.00000    0.06087    0.03018 =
         0.05235   -0.00244   -0.00276    0.00035
AFIX  43
H22   2    0.213712    0.264636    0.870454    11.00000   -1.20000
AFIX   0
C23   1    0.062270   -0.016387    0.732195    11.00000    0.05881    0.03783 =
         0.04983   -0.00042    0.00770   -0.00627
AFIX  43
H23   2    0.045230    0.024272    0.732456    11.00000   -1.20000
AFIX   0
C24   1    0.008239   -0.059397    0.776826    11.00000    0.06507    0.05868 =
         0.05689    0.00579    0.01891   -0.00588
AFIX  43
H24   2   -0.044721   -0.047403    0.805629    11.00000   -1.20000
AFIX   0
C25   1    0.034101   -0.118346    0.777413    11.00000    0.07557    0.05247 =
         0.05851    0.01475    0.00201   -0.02490
AFIX  43
H25   2   -0.000871   -0.146936    0.807385    11.00000   -1.20000
AFIX   0
C26   1    0.111744   -0.136219    0.733980    11.00000    0.07468    0.04128 =
         0.07351    0.01048    0.00347    0.00060
AFIX  43
H26   2    0.128608   -0.176914    0.734251    11.00000   -1.20000
AFIX   0
C27   1    0.164666   -0.094493    0.690163    11.00000    0.05412    0.03835 =
         0.05690    0.00355    0.00552    0.00143
AFIX  43
H27   2    0.217432   -0.107175    0.661651    11.00000   -1.20000
AFIX   0
C28   1    0.140395   -0.033856    0.687955    11.00000    0.04222    0.03291 =
         0.03315    0.00001   -0.00305   -0.00337
C29   1    0.245480   -0.013529    0.526191    11.00000    0.04457    0.02701 =
         0.03936   -0.00351    0.00752   -0.00609
C30   1    0.312495   -0.059089    0.527570    11.00000    0.05727    0.04588 =
         0.04522   -0.00262   -0.00025    0.01240
AFIX  43
H30   2    0.341048   -0.071068    0.583608    11.00000   -1.20000
AFIX   0
C31   1    0.336681   -0.086373    0.447187    11.00000    0.06268    0.05158 =
         0.06008   -0.01292    0.01102    0.00430
AFIX  43
H31   2    0.381133   -0.116846    0.448944    11.00000   -1.20000
AFIX   0
C32   1    0.296061   -0.069029    0.365776    11.00000    0.07931    0.04679 =
         0.04868   -0.01549    0.02367   -0.01480
AFIX  43
H32   2    0.312609   -0.087578    0.311367    11.00000   -1.20000
AFIX   0
C33   1    0.229924   -0.023827    0.362567    11.00000    0.08719    0.05006 =
         0.03512   -0.00243    0.00751   -0.01470
AFIX  43
H33   2    0.202217   -0.011856    0.306136    11.00000   -1.20000
AFIX   0
C34   1    0.205277    0.003309    0.442765    11.00000    0.06158    0.03450 =
         0.03956   -0.00055    0.00267   -0.00168
AFIX  43
H34   2    0.160553    0.033612    0.440351    11.00000   -1.20000
AFIX   0
C35   1    0.019972    0.180699    0.606180    11.00000    0.05297    0.04764 =
         0.06500   -0.00433   -0.00718    0.01558
AFIX  13
H35   2    0.014389    0.217351    0.643755    11.00000   -1.20000
AFIX   0
C36   1    0.055005    0.178083    0.518290    11.00000    0.05620    0.07025 =
         0.07196    0.03209   -0.00450    0.01820
AFIX  13
H36   2    0.077165    0.212578    0.482947    11.00000   -1.20000
AFIX   0
C37   1    0.042339    0.118283    0.485249    11.00000    0.06250    0.09235 =
         0.03818   -0.00640   -0.01257    0.02536
AFIX  13
H37   2    0.055205    0.103656    0.423311    11.00000   -1.20000
AFIX   0
C38   1    0.002426    0.084938    0.554428    11.00000    0.04677    0.05305 =
         0.07731   -0.01174   -0.02260    0.00204
AFIX  13
H38   2   -0.016381    0.042333    0.549254    11.00000   -1.20000
AFIX   0
C39   1   -0.013222    0.122254    0.628421    11.00000    0.04096    0.05993 =
         0.06791   -0.00429   -0.00350    0.00736
AFIX  13
H39   2   -0.045029    0.111144    0.684101    11.00000   -1.20000
AFIX   0
C40   1    0.263264    0.137753    0.555089    11.00000    0.05428    0.03033 =
         0.03749   -0.00082   -0.00048    0.00235
C41   1    0.334980    0.149609    0.520418    11.00000    0.05251    0.04193 =
         0.04928    0.00256    0.00222    0.00138
C42   1    0.413350    0.161568    0.467739    11.00000    0.04607    0.03845 =
         0.04971    0.01209    0.00126    0.00455
C43   1    0.469309    0.213031    0.481217    11.00000    0.05992    0.04808 =
         0.05031   -0.00006    0.00831   -0.00687
AFIX  43
H43   2    0.459970    0.238413    0.531171    11.00000   -1.20000
AFIX   0
C44   1    0.436061    0.123156    0.397402    11.00000    0.05938    0.04064 =
         0.06965   -0.00312    0.01834   -0.00224
AFIX  43
H44   2    0.404749    0.086553    0.389501    11.00000   -1.20000
AFIX   0
C45   1    0.537111    0.226652    0.422659    11.00000    0.06086    0.04252 =
         0.05657    0.00279    0.00488   -0.01043
AFIX  43
H45   2    0.572072    0.261541    0.433533    11.00000   -1.20000
AFIX   0
C46   1    0.504165    0.137975    0.338717    11.00000    0.06906    0.03966 =
         0.07070   -0.00694    0.02329    0.00170
AFIX  43
H46   2    0.515953    0.111420    0.290840    11.00000   -1.20000
AFIX   0
C47   1    0.556028    0.190529    0.347480    11.00000    0.05082    0.02997 =
         0.05722    0.00728    0.00780    0.00356
C48   1    0.620894    0.209196    0.277630    11.00000    0.04999    0.03941 =
         0.05127    0.00237    0.00559    0.00510
C49   1    0.684498    0.256011    0.292183    11.00000    0.05553    0.04630 =
         0.05438   -0.00338    0.00766    0.00151
AFIX  43
H49   2    0.690780    0.274040    0.350221    11.00000   -1.20000
AFIX   0
C50   1    0.617704    0.182399    0.192571    11.00000    0.08657    0.04943 =
         0.05511    0.00123    0.00811   -0.01191
AFIX  43
H50   2    0.577804    0.149898    0.181194    11.00000   -1.20000
AFIX   0
C51   1    0.737999    0.276177    0.223302    11.00000    0.05303    0.04175 =
         0.07555    0.00207    0.00623   -0.00559
AFIX  43
H51   2    0.779216    0.307909    0.235162    11.00000   -1.20000
AFIX   0
C52   1    0.671984    0.202140    0.122947    11.00000    0.07986    0.06033 =
         0.05287   -0.00405    0.00928   -0.00862
AFIX  43
H52   2    0.668031    0.182616    0.065957    11.00000   -1.20000
AFIX   0
C53   1    0.731770    0.250120    0.136286    11.00000    0.05590    0.05109 =
         0.06071    0.00971    0.01176    0.00598
C54   1    0.783032    0.273544    0.063649    11.00000    0.05218    0.05941 =
         0.06169    0.00150    0.01364   -0.00079
C55   1    0.821492    0.294243    0.003574    11.00000    0.06378    0.07327 =
         0.07221    0.00297    0.01295   -0.00112
AFIX 163
H55   2    0.852564    0.310966   -0.044962    11.00000   -1.20000
AFIX   0
F1    3    0.286457    0.605164    0.594366    11.00000    0.48204    0.09595 =
         0.27333   -0.08915    0.20594   -0.07606
F2    3    0.347265    0.524560    0.646995    11.00000    0.09740    0.50499 =
         0.08145   -0.00250   -0.03901    0.06471
F3    3    0.204457    0.528657    0.617167    11.00000    0.09563    0.20530 =
         0.09545    0.03178    0.02538   -0.00906
F4    3    0.232200    0.557995    0.476737    11.00000    0.11464    0.35002 =
         0.09526    0.07570    0.00851    0.06012
F5    3    0.295695    0.478743    0.526220    11.00000    0.35360    0.08711 =
         0.19613   -0.03641    0.07836    0.01518
F6    3    0.377303    0.556457    0.507624    11.00000    0.09835    0.27730 =
         0.13020   -0.04542    0.04658   -0.06003
P3    4    0.290257    0.542312    0.562840    11.00000    0.06192    0.06569 =
         0.04922   -0.01083   -0.00042   -0.00204
HKLF 4
REM  t in P2(1)/c
REM R1 =  0.0570 for   7027 Fo > 4sig(Fo)  and  0.0948 for all  10985 data
REM    595 parameters refined using      0 restraints
END
WGHT      0.0665      0.0000
REM Highest difference peak  0.830,  deepest hole -0.823,  1-sigma level  0.096
Q1    1   0.2412  0.5061  0.4953  11.00000  0.05    0.83
Q2    1   0.2475  0.5965  0.5424  11.00000  0.05    0.77
Q3    1   0.3490  0.5787  0.6344  11.00000  0.05    0.73
Q4    1   0.3486  0.4871  0.5930  11.00000  0.05    0.67
Q5    1   0.2258  0.5880  0.6236  11.00000  0.05    0.64
Q6    1   0.3211  0.5056  0.6627  11.00000  0.05    0.63
Q7    1   0.1177  0.1125  0.6738  11.00000  0.05    0.60
Q8    1   0.2112  0.1373  0.5940  11.00000  0.05    0.56
Q9    1   0.2091  0.5573  0.4642  11.00000  0.05    0.54
Q10   1   0.1615  0.1198  0.5452  11.00000  0.05    0.51
Q11   1   0.0798  0.1284  0.6474  11.00000  0.05    0.49
Q12   1   0.2060  0.1592  0.6803  11.00000  0.05    0.42
Q13   1   0.2253  0.4954  0.5554  11.00000  0.05    0.42
Q14   1   0.3666  0.5918  0.5668  11.00000  0.05    0.42
Q15   1   0.4069  0.0779  0.7231  11.00000  0.05    0.41
Q16   1   0.2830  0.4618  0.5195  11.00000  0.05    0.41
Q17   1   0.4321  0.0785  0.7423  11.00000  0.05    0.40
Q18   1   0.3364  0.1119  0.8389  11.00000  0.05    0.40
Q19   1   0.3738  0.5688  0.4846  11.00000  0.05    0.40
Q20   1   0.2170  0.1274  0.6690  11.00000  0.05    0.39
;
data_new_global_publ_block
_journal_date_recd_electronic     2013-10-04
_journal_date_accepted     2013-10-14
_journal_name_full     'Acta Crystallographica, Section E'
_journal_year     2013
_journal_volume     69
_journal_issue     11
_journal_page_first     m607
_journal_page_last     m607
_journal_paper_category     QM
_journal_paper_doi     10.1107/S1600536813028195
_journal_coeditor_code     HY2638
_publ_contact_author_name     'Zhen Li'
_publ_contact_author_address
;
College of Chemistry and Chemical Engineering
Yunnan Normal University
Kunming 650500
People's Republic of China
;
_publ_contact_author_email     'lzokmail@163.com'
_publ_contact_author_fax     '+86-871-5941088'
_publ_contact_author_phone     '+86-871-5941087'
_publ_section_title
;\
[1,1'-Bis(diphenylphosphanyl)cobaltocenium-\k^2^<i>P</i>,<i>P</i>'](\h^5^-\
cyclopentadienyl){2-[4-(4-ethynylphenyl)phenyl]ethynyl-\k<i>C</i>}\
ruthenium(II) hexafluoridophosphate
;
loop_
    _publ_author_name
    _publ_author_footnote
    _publ_author_address
    'Zeng, Ling-Zhen' .
;
College of Chemistry and Chemical Engineering
Yunnan Normal University
Kunming 650500
People's Republic of China
;
    'Wu, Yun-Ying' .
;
College of Resources and Environment
Yuxi Normal University
Kunming 653100
People's Republic of China
;
    'Tian, Guang-Xuan' .
;
College of Chemistry and Chemical Engineering
Yunnan Normal University
Kunming 650500
People's Republic of China
;
    'Li, Zhen' .
;
College of Chemistry and Chemical Engineering
Yunnan Normal University
Kunming 650500
People's Republic of China
;
