# Supplementary material for: [1,1′-Bis(di­phenyl­phosphan­yl)cobalto­cenium-κ2 P,P′](η5-cyclo­penta­dien­yl){2-[4-(4-ethynylphen­yl)phen­yl]ethynyl-κC}ruthenium(II) hexa­fluorido­phosphate
Source: Acta Crystallogr Sect E Struct Rep Online. 2013 Oct 19;69(Pt 11):m607. doi: 10.1107/S1600536813028195 (PMC3884261; doi:10.1107/S1600536813028195)
Supplement: Supplementary file 2 [file e-69-0m607-Isup2.hkl]

# 
# h,k,l, Fc-squared, Fo-squared, sigma(Fo-squared) and status flag 
# 
data_I
_shelx_title ' t in P2(1)/c' 
_shelx_refln_list_code          4 
_shelx_F_calc_maximum      426.44 
_exptl_crystal_F_000      2168.00 
_reflns_d_resolution_high  0.7570 
 
loop_ 
 _symmetry_equiv_pos_as_xyz 
 'x, y, z' 
 '-x, y+1/2, -z+1/2' 
 '-x, -y, -z' 
 'x, -y-1/2, z-1/2' 
 
_cell_length_a    14.4814 
_cell_length_b    22.0519 
_cell_length_c    14.4814 
_cell_angle_alpha  90.000 
_cell_angle_beta   92.937 
_cell_angle_gamma  90.000 
 
_shelx_F_squared_multiplier     1.000 
 
loop_ 
 _refln_index_h 
 _refln_index_k 
 _refln_index_l 
 _refln_F_squared_calc 
 _refln_F_squared_meas 
 _refln_F_squared_sigma 
 _refln_observed_status 
   1   0   0       42.37        7.32      3.43 o 
   2   0   0    59659.80    57906.68   3013.74 o 
   3   0   0      749.01      857.08    176.94 o 
   4   0   0      711.42      768.05     90.38 o 
   5   0   0    42815.02    41584.96    944.54 o 
   6   0   0     8689.62     7706.01    354.17 o 
   7   0   0      884.37      842.24     62.35 o 
   8   0   0     1352.36     1286.22     76.02 o 
   9   0   0      369.22      498.22     59.56 o 
  10   0   0      840.29      805.09     78.69 o 
  11   0   0     9284.34     8590.62    210.90 o 
  12   0   0     6110.96     6176.78    236.80 o 
  13   0   0     1276.41     1528.99    157.96 o 
  14   0   0      731.63      597.40    121.30 o 
  15   0   0     4243.96     4590.28    569.07 o 
  16   0   0        2.30       57.89    133.24 o 
  17   0   0     1558.42     1636.16    329.08 o 
  18   0   0       43.08       71.43    162.53 o 
  19   0   0       33.82      154.51    182.60 o 
   1   1   0    22333.44    23454.70    571.47 o 
   2   1   0    31643.31    25727.21   3973.91 o 
   3   1   0    11593.12    12087.44    411.72 o 
   4   1   0    27073.78    25748.11    594.41 o 
   5   1   0      606.92      520.84     48.42 o 
   6   1   0     2194.58     1847.86    150.05 o 
   7   1   0       94.50       65.01     19.99 o 
   8   1   0      399.07      535.77     40.40 o 
   9   1   0      107.90       80.12     25.79 o 
  10   1   0     1343.89     1241.23     63.78 o 
  11   1   0      333.59      448.35     56.05 o 
  12   1   0     2782.14     2623.40    116.63 o 
  13   1   0     1070.84     1077.98     96.08 o 
  14   1   0     1142.64     1193.64    105.86 o 
  15   1   0       62.11      193.37     73.58 o 
  16   1   0      699.83      967.20    137.43 o 
  17   1   0       26.20       59.58    115.03 o 
  18   1   0       18.69      108.44    115.89 o 
  19   1   0      261.61      524.22    165.76 o 
   0   2   0    43462.77    56433.51   1509.35 o 
   1   2   0     1592.05     2020.25     49.88 o 
   2   2   0     9675.31    10619.89    408.99 o 
   3   2   0    11273.17    12916.23    458.88 o 
   4   2   0     4175.53     3479.21    417.84 o 
   5   2   0       11.98       37.43     13.16 o 
   6   2   0        1.97       16.00     14.99 o 
   7   2   0       87.15       70.11     19.68 o 
   8   2   0      631.18      724.16     79.71 o 
   9   2   0      105.43       94.74     26.33 o 
  10   2   0      739.80      695.32     70.45 o 
  11   2   0     1285.17     1175.08    122.03 o 
  12   2   0       55.08       68.28     44.12 o 
  13   2   0      573.19      601.94     85.22 o 
  14   2   0      487.33      441.20     75.02 o 
  15   2   0       75.50      101.08     80.24 o 
  16   2   0       34.07       82.56     85.02 o 
  17   2   0        2.56      150.04    104.04 o 
  18   2   0       28.23      148.68    121.33 o 
  19   2   0       16.26      122.80    178.59 o 
   1   3   0    15267.58    16706.37    497.04 o 
   2   3   0      156.65      250.67     14.96 o 
   3   3   0    39005.51    43079.94   1480.35 o 
   4   3   0    13802.50    14743.66    621.61 o 
   5   3   0     7521.13     6556.59    381.79 o 
   6   3   0     2830.23     2414.86    267.72 o 
   7   3   0     8516.53     7407.93    407.92 o 
   8   3   0     6232.60     5842.35    210.19 o 
   9   3   0     2642.75     2113.72    111.22 o 
  10   3   0      120.48      108.42     34.99 o 
  11   3   0       21.14        2.70     33.37 o 
  12   3   0     4789.47     4511.56    283.79 o 
  13   3   0      231.25      314.62     67.65 o 
  14   3   0      258.71      276.10     78.48 o 
  15   3   0      110.53       52.95     81.62 o 
  16   3   0     2051.94     2241.76    178.25 o 
  17   3   0        1.50        7.77     87.13 o 
  18   3   0      130.15      139.34    100.02 o 
  19   3   0       32.67       87.09    173.77 o 
   0   4   0    22447.03    21608.41   4473.40 o 
   1   4   0    30522.57    34043.05   1078.66 o 
   2   4   0    41583.95    48909.67   1300.27 o 
   3   4   0     1285.32     1133.88     43.97 o 
   4   4   0    33802.62    35200.81   1038.70 o 
   5   4   0      387.47      540.72     41.05 o 
   6   4   0     5603.40     5656.03    238.88 o 
   7   4   0    25775.61    24641.04    617.42 o 
   8   4   0    13997.45    12317.17   1060.98 o 
   9   4   0     1279.62     1226.16     59.36 o 
  10   4   0     3611.64     3350.70    145.56 o 
  11   4   0     2497.99     2507.47    103.31 o 
  12   4   0       45.06       74.61     41.05 o 
  13   4   0      305.07      327.27     67.78 o 
  14   4   0      131.05      146.42     75.94 o 
  15   4   0      146.12      212.35     88.10 o 
  16   4   0       96.40       69.00     85.86 o 
  17   4   0      132.63      172.95     97.23 o 
  18   4   0      148.01      174.03    106.13 o 
   1   5   0   114333.34   141556.81   2401.07 o 
   2   5   0       55.06       62.91     11.91 o 
   3   5   0     9994.28    10809.13    267.12 o 
   4   5   0      951.10      918.92     34.76 o 
   5   5   0      760.28      873.49     40.56 o 
   6   5   0    14122.36    13062.27    506.32 o 
   7   5   0     2436.32     2521.09    126.01 o 
   8   5   0      297.59      322.24     35.97 o 
   9   5   0     1202.70     1094.45    108.02 o 
  10   5   0      571.02      542.49     77.14 o 
  11   5   0     1803.70     1633.59     96.54 o 
  12   5   0       37.35       31.49     40.06 o 
  13   5   0      909.19     1137.38    109.92 o 
  14   5   0       44.24       54.91     70.89 o 
  15   5   0       65.24      117.88     81.43 o 
  16   5   0        0.81       72.49     82.63 o 
  17   5   0      292.62      174.86    100.89 o 
  18   5   0        8.17        7.95     98.34 o 
   0   6   0     5109.87     5860.14    697.47 o 
   1   6   0       87.79      122.66     14.80 o 
   2   6   0      102.35      117.62     15.77 o 
   3   6   0     5892.62     5655.40    183.15 o 
   4   6   0     9275.41    10120.32    287.16 o 
   5   6   0      153.57      141.67     20.78 o 
   6   6   0       22.92       43.17     19.95 o 
   7   6   0     6492.66     6017.34    216.36 o 
   8   6   0     8471.71     8035.68    283.55 o 
   9   6   0     4509.83     4427.33    200.70 o 
  10   6   0        8.02       42.95     33.51 o 
  11   6   0       22.71       26.80     35.53 o 
  12   6   0       25.78       95.15     49.02 o 
  13   6   0     2271.02     2333.90    159.90 o 
  14   6   0       19.86       91.63     72.33 o 
  15   6   0       50.03       50.79     76.59 o 
  16   6   0        1.53        4.60     80.97 o 
  17   6   0       64.19      107.68     89.43 o 
  18   6   0      100.33       91.21     96.30 o 
   1   7   0     7072.59     7251.77    270.38 o 
   2   7   0     5425.17     5809.61    149.18 o 
   3   7   0     7781.24     9007.45    199.32 o 
   4   7   0     1991.84     2316.63    105.26 o 
   5   7   0    12710.28    13467.66    426.00 o 
   6   7   0    12378.38    12479.55    513.37 o 
   7   7   0     2750.23     2545.70    135.98 o 
   8   7   0     4186.35     4023.40    144.50 o 
   9   7   0     7005.82     5979.48    210.06 o 
  10   7   0      446.65      490.84     56.44 o 
  11   7   0     1030.43      916.65     85.63 o 
  12   7   0     2075.44     2089.09    200.38 o 
  13   7   0     3008.11     2641.80    416.53 o 
  14   7   0      328.60      312.47     92.21 o 
  15   7   0      158.54      121.41     82.61 o 
  16   7   0      319.44      358.85     96.40 o 
  17   7   0       91.27      131.08     89.08 o 
  18   7   0        9.74       29.43    118.86 o 
   0   8   0    28305.52    33128.75   2175.96 o 
   1   8   0     7709.04     7362.11    438.62 o 
   2   8   0     6933.82     8141.44    149.42 o 
   3   8   0    35775.80    38773.81    714.21 o 
   4   8   0      668.48     1045.58     43.27 o 
   5   8   0     9095.79     9886.53    284.46 o 
   6   8   0     3929.20     3530.82    141.77 o 
   7   8   0     3072.18     3063.40    130.62 o 
   8   8   0      327.12      534.42     50.11 o 
   9   8   0     5655.56     5691.15    292.27 o 
  10   8   0     7657.27     8101.15    385.03 o 
  11   8   0     3222.30     3235.80    127.90 o 
  12   8   0       20.23       64.62     56.73 o 
  13   8   0      150.90      194.50     72.55 o 
  14   8   0     2739.08     2584.09    268.95 o 
  15   8   0      386.08      366.67     97.53 o 
  16   8   0       38.10       43.01     83.73 o 
  17   8   0      433.89      505.92    137.94 o 
  18   8   0      504.05      475.50    205.90 o 
   1   9   0     9590.54    11922.31    230.98 o 
   2   9   0      630.48      551.75     34.10 o 
   3   9   0     6210.29     6432.21    107.67 o 
   4   9   0     4823.33     5136.11    102.35 o 
   5   9   0     3408.76     3539.90    117.77 o 
   6   9   0     2120.05     1998.14    110.50 o 
   7   9   0     5745.35     5650.45    194.08 o 
   8   9   0     3698.54     3821.15    148.83 o 
   9   9   0       91.03       87.31     41.91 o 
  10   9   0     1915.57     1890.51    105.18 o 
  11   9   0      925.16     1114.67     93.37 o 
  12   9   0       77.63       23.73     55.96 o 
  13   9   0      420.04      462.62     89.94 o 
  14   9   0      127.23       97.48     71.68 o 
  15   9   0      496.01      675.19    115.69 o 
  16   9   0       42.24       64.37    135.80 o 
  17   9   0       60.99      154.58    115.13 o 
  18   9   0      230.30      238.35    175.43 o 
   0  10   0      420.95      556.96     57.11 o 
   1  10   0     2677.15     1714.81    314.04 o 
   2  10   0     5425.83     5054.99    137.62 o 
   3  10   0      336.60      274.63     31.95 o 
   4  10   0     4658.63     4777.18    148.42 o 
   5  10   0      160.64      211.38     29.54 o 
   6  10   0      935.63      995.28     52.28 o 
   7  10   0      361.85      273.42     36.09 o 
   8  10   0      743.44      919.73     75.79 o 
   9  10   0        3.24       50.64     41.99 o 
  10  10   0     4233.25     4918.01    268.72 o 
  11  10   0      535.81      816.00     98.29 o 
  12  10   0        7.38        0.00     56.82 o 
  13  10   0      238.29      282.80     79.55 o 
  14  10   0       58.20       44.31     73.87 o 
  15  10   0       17.84      118.67    102.29 o 
  16  10   0        0.03      144.23    104.82 o 
  17  10   0      118.73       55.08    112.79 o 
   1  11   0      208.56      271.38     69.89 o 
   2  11   0    11678.53    10910.65    155.84 o 
   3  11   0      264.15      300.90     31.54 o 
   4  11   0      548.16      775.69     45.56 o 
   5  11   0     3596.54     3712.65    129.88 o 
   6  11   0    18605.02    18041.06    476.35 o 
   7  11   0     1238.47     1343.77     72.25 o 
   8  11   0      167.07      132.75     47.24 o 
   9  11   0     4290.00     4395.52    315.26 o 
  10  11   0     3019.81     2909.24    161.53 o 
  11  11   0     1089.82     1004.62    108.29 o 
  12  11   0      974.88      999.59    112.10 o 
  13  11   0     2203.55     2479.83    188.45 o 
  14  11   0       35.79      153.56     98.48 o 
  15  11   0     1738.77     1453.71    203.15 o 
  16  11   0      123.55       62.86    110.06 o 
  17  11   0      131.28      243.81    124.72 o 
   0  12   0      644.08      323.50     47.38 o 
   1  12   0     6370.33     5957.23    713.15 o 
   2  12   0        7.05       95.29     23.83 o 
   3  12   0     6715.34     7640.85    119.25 o 
   4  12   0       33.63       30.83     23.48 o 
   5  12   0     8651.85     8633.04    231.60 o 
   6  12   0     1852.20     1752.81     98.33 o 
   7  12   0     8903.60     9579.69    452.59 o 
   8  12   0     1062.20     1048.32     86.94 o 
   9  12   0      202.06      169.35     54.31 o 
  10  12   0     5575.85     4358.99    242.06 o 
  11  12   0     1088.14     1113.85    116.79 o 
  12  12   0      134.75       86.80     66.54 o 
  13  12   0       84.30      190.09     96.09 o 
  14  12   0     2852.06     3053.43    371.60 o 
  15  12   0       31.81       42.76    102.01 o 
  16  12   0      129.72      234.60    139.53 o 
  17  12   0      111.70        0.11    165.00 o 
   1  13   0      474.42      410.67     59.96 o 
   2  13   0      139.63      117.11     26.11 o 
   3  13   0      126.27       78.79     24.94 o 
   4  13   0      146.58       98.12     26.07 o 
   5  13   0        3.57       17.78     23.32 o 
   6  13   0     2823.36     2876.85    186.51 o 
   7  13   0      238.34      246.79     51.10 o 
   8  13   0      107.92       89.91     46.71 o 
   9  13   0     2011.02     2100.62    161.31 o 
  10  13   0        3.35       72.69     62.22 o 
  11  13   0     3747.78     3655.50    285.34 o 
  12  13   0      124.68      160.36     86.98 o 
  13  13   0        7.91        0.00     87.14 o 
  14  13   0      131.59      333.53    106.33 o 
  15  13   0        4.63       42.57    100.13 o 
  16  13   0        7.94        6.19    129.85 o 
   0  14   0      252.71      168.03     43.87 o 
   1  14   0    12249.11    11962.16    999.87 o 
   2  14   0      669.90      535.52     43.44 o 
   3  14   0     2542.94     2804.76     85.80 o 
   4  14   0        1.40       38.68     24.66 o 
   5  14   0      219.87      305.53     43.98 o 
   6  14   0     1371.84     1376.22     78.01 o 
   7  14   0     4020.27     4252.95    208.37 o 
   8  14   0       66.21       83.50     47.39 o 
   9  14   0       25.20       82.03     59.07 o 
  10  14   0      861.22      884.15    131.15 o 
  11  14   0      510.73      648.89    123.44 o 
  12  14   0      282.90      273.75     97.59 o 
  13  14   0      114.12       74.67     93.53 o 
  14  14   0     1521.18     1383.85    169.51 o 
  15  14   0       27.59        0.00    109.21 o 
  16  14   0       24.61       90.87    143.83 o 
   1  15   0      553.76      602.78     49.09 o 
   2  15   0    14887.23    14628.88    221.95 o 
   3  15   0     1244.97     1404.83     67.25 o 
   4  15   0      280.99      286.27     44.44 o 
   5  15   0     3327.97     3171.69    118.51 o 
   6  15   0     4133.92     4000.74    150.73 o 
   7  15   0       57.09      129.72     47.09 o 
   8  15   0      883.52      960.53    103.01 o 
   9  15   0     4509.24     4099.06    274.39 o 
  10  15   0      812.81     1107.04    186.70 o 
  11  15   0     5593.20     5606.88    596.71 o 
  12  15   0      123.10      289.65    107.70 o 
  13  15   0     1059.03     1033.45    150.18 o 
  14  15   0        8.68        0.00    100.20 o 
  15  15   0      289.22      215.81    123.25 o 
  16  15   0       16.90       87.49    337.51 o 
   0  16   0      169.58      341.62     60.68 o 
   1  16   0      943.39     1026.65     62.85 o 
   2  16   0     2736.68     2085.01    197.69 o 
   3  16   0      296.97      492.77     54.33 o 
   4  16   0     1794.66     2069.44     89.00 o 
   5  16   0      721.93      871.90     70.05 o 
   6  16   0      348.88      372.45     62.16 o 
   7  16   0     4229.38     3797.93    204.18 o 
   8  16   0      874.23      959.25    126.39 o 
   9  16   0      144.22      173.32     87.83 o 
  10  16   0     2809.03     2723.75    349.92 o 
  11  16   0      528.37      629.83    126.24 o 
  12  16   0       26.27       93.91     96.22 o 
  13  16   0      177.41      259.47    122.06 o 
  14  16   0      229.88      114.42    113.54 o 
  15  16   0        5.65       27.60    119.27 o 
   1  17   0      216.07      166.32     35.73 o 
   2  17   0     2106.11     1648.69    231.02 o 
   3  17   0      114.31      176.16     41.39 o 
   4  17   0      170.58      145.56     42.56 o 
   5  17   0       19.86       17.47     39.66 o 
   6  17   0      127.83      165.11     63.07 o 
   7  17   0      488.31      687.13     92.83 o 
   8  17   0      848.07      746.72    119.25 o 
   9  17   0      136.96      213.39     90.43 o 
  10  17   0      381.12      385.11    107.37 o 
  11  17   0      190.50      269.78    104.52 o 
  12  17   0      527.76      645.67    136.96 o 
  13  17   0        1.34        0.00    108.33 o 
  14  17   0       77.23       69.77    129.56 o 
  15  17   0       14.38        0.00    286.54 o 
   0  18   0       66.13       57.25     45.06 o 
   1  18   0     2749.89     2668.44     92.81 o 
   2  18   0      110.22       85.50     34.92 o 
   3  18   0     3078.39     2677.18    104.74 o 
   4  18   0       84.15      154.60     51.03 o 
   5  18   0       25.17       50.08     55.08 o 
   6  18   0     1429.38     1790.89    128.55 o 
   7  18   0     1557.62     1495.51    169.84 o 
   8  18   0        1.26      102.39     80.47 o 
   9  18   0      110.71      211.06     91.84 o 
  10  18   0      746.29      776.75    137.89 o 
  11  18   0       22.09      128.64    101.65 o 
  12  18   0       47.95       57.58    114.01 o 
  13  18   0        0.46        0.00    122.26 o 
  14  18   0      310.03      292.02    153.26 o 
  15  18   0       29.70      122.80    299.78 o 
   1  19   0     5510.15     5124.17    140.26 o 
   2  19   0     2162.21     1739.28    351.98 o 
   3  19   0      523.75      512.35     71.36 o 
   4  19   0     2559.73     2589.50    122.31 o 
   5  19   0     4741.91     4175.54    214.89 o 
   6  19   0      970.85     1053.81    128.95 o 
   7  19   0       28.99       22.48     75.16 o 
   8  19   0     1065.83     1021.13    140.85 o 
   9  19   0      197.07      243.13     99.79 o 
  10  19   0       43.79       90.72     94.56 o 
  11  19   0        0.18       10.88    101.62 o 
  12  19   0      981.32      943.68    172.85 o 
  13  19   0      634.34      665.84    169.31 o 
  14  19   0       26.52        0.00    173.82 o 
   0  20   0     8937.40     8555.91    316.19 o 
   1  20   0       81.54      124.63     51.47 o 
   2  20   0        5.18       32.63     46.15 o 
   3  20   0      559.56      476.55     88.99 o 
   4  20   0      925.27     1051.70     97.52 o 
   5  20   0     3534.30     3066.92    152.93 o 
   6  20   0      129.48      105.13     81.84 o 
   7  20   0        6.46       35.79     77.29 o 
   8  20   0      898.89      970.56    138.06 o 
   9  20   0      236.80      317.75    105.13 o 
  10  20   0        4.14       52.52     93.92 o 
  11  20   0      676.62      592.74    148.90 o 
  12  20   0      269.71      314.78    143.41 o 
  13  20   0      379.66      515.92    164.55 o 
   1  21   0        0.64       26.44     60.62 o 
   2  21   0     1425.54     1432.62    108.57 o 
   3  21   0      208.86      143.01     57.94 o 
   4  21   0       25.90       75.31     64.18 o 
   5  21   0      290.71      303.42     92.64 o 
   6  21   0     1153.22     1036.56    140.92 o 
   7  21   0      368.47      601.67    120.67 o 
   8  21   0      242.39      299.08    105.28 o 
   9  21   0       40.44        7.05     90.36 o 
  10  21   0       20.48       40.55    104.73 o 
  11  21   0      101.28      130.03    120.07 o 
  12  21   0        1.15      271.77    147.60 o 
  13  21   0       41.34       12.44    244.00 o 
   0  22   0     5562.59     5616.42    317.26 o 
   1  22   0      325.95      575.10    104.20 o 
   2  22   0      930.19     1187.81    131.05 o 
   3  22   0     1627.56     1528.74    201.89 o 
   4  22   0     1448.86     1404.05    127.25 o 
   5  22   0      675.73      725.57    125.26 o 
   6  22   0      304.31      286.94     94.40 o 
   7  22   0       98.69      187.78     95.72 o 
   8  22   0       32.37       64.98     95.65 o 
   9  22   0       10.90       44.84    102.88 o 
  10  22   0       29.02        0.00    108.51 o 
  11  22   0      743.70      748.53    164.84 o 
  12  22   0      232.31      180.19    279.72 o 
   1  23   0     5503.21     5258.65    226.20 o 
   2  23   0      197.89      419.03    100.31 o 
   3  23   0     1663.47     1616.50    183.16 o 
   4  23   0     4294.26     3943.15    241.36 o 
   5  23   0      935.96     1001.22    137.62 o 
   6  23   0       66.03      118.70     89.41 o 
   7  23   0      259.85      295.08    104.77 o 
   8  23   0      438.03      477.29    122.22 o 
   9  23   0       29.96        0.00    103.30 o 
  10  23   0       16.36        0.00    115.29 o 
  11  23   0        6.01        0.00    178.42 o 
   0  24   0     1214.66     1495.56    218.89 o 
   1  24   0        0.68       41.28     77.57 o 
   2  24   0       16.05       33.46     78.83 o 
   3  24   0       79.21      244.92    134.55 o 
   4  24   0     1275.05     1248.47    219.94 o 
   5  24   0      727.32      705.42    213.19 o 
   6  24   0       72.34      104.97    106.59 o 
   7  24   0      329.50      420.68    117.48 o 
   8  24   0       60.00      223.95    107.78 o 
   9  24   0      360.98      506.25    145.59 o 
  10  24   0        0.04      140.51    184.33 o 
   1  25   0      430.12      462.52    109.07 o 
   2  25   0        0.10       29.34     73.22 o 
   3  25   0      246.60      242.79    145.26 o 
   4  25   0       98.38      187.01    136.27 o 
   5  25   0      372.24      420.18    160.73 o 
   6  25   0        0.05        0.00    106.16 o 
   7  25   0       93.98      218.01    129.67 o 
   8  25   0      113.90      166.05    127.90 o 
   9  25   0       40.64      190.30    190.69 o 
   0  26   0     1326.82     1464.66    226.63 o 
   1  26   0        4.29       21.13     77.65 o 
   2  26   0       82.52      163.28    131.66 o 
   3  26   0      167.10      222.46    134.18 o 
   4  26   0     2111.62     2144.80    277.79 o 
   5  26   0       14.30      254.34    145.84 o 
   6  26   0       26.69       18.40    139.44 o 
   7  26   0     1203.39     1489.24    213.50 o 
   8  26   0      331.55      354.76    302.19 o 
   1  27   0      560.00      604.54    139.60 o 
   2  27   0      438.04      356.88    156.52 o 
   3  27   0      555.88      645.10    179.97 o 
   4  27   0      110.04      235.91    145.57 o 
   5  27   0     1262.06     1142.70    237.66 o 
   6  27   0      275.74      203.87    209.49 o 
   0  28   0      304.33      333.01    146.71 o 
   1  28   0      148.43      411.81    148.68 o 
   2  28   0       73.30       22.40    122.79 o 
   3  28   0      311.36      485.95    170.70 o 
   4  28   0       29.90       33.21    134.79 o 
   1  29   0        3.56      203.37    139.44 o 
 -19   1   1        3.31       54.18    168.15 o 
 -18   1   1      616.10      663.01    178.90 o 
 -17   1   1      266.61      280.09    119.28 o 
 -16   1   1     1343.15     1509.06    140.09 o 
 -15   1   1      293.94      278.81     85.31 o 
 -14   1   1       37.34      132.32     62.56 o 
 -13   1   1       43.71       50.62     51.85 o 
 -12   1   1     2077.14     2327.70    110.48 o 
 -11   1   1      328.21      345.45     54.60 o 
 -10   1   1     1211.34     1130.54     61.54 o 
  -9   1   1     3071.45     2863.64     78.63 o 
  -8   1   1     6311.96     5474.31    162.87 o 
  -7   1   1      992.74     1220.32     80.57 o 
  -6   1   1     2699.83     2277.84    116.57 o 
  -5   1   1     4612.52     4135.94    192.72 o 
  -4   1   1    12207.33    10125.90    467.39 o 
  -3   1   1    13579.77    12454.73    672.54 o 
  -2   1   1      858.98      813.16     41.88 o 
  -1   1   1    93545.44    62413.38  20680.97 o 
   0   1   1     4562.53     2506.37    523.32 o 
   1   1   1     9821.31     8371.88   1027.29 o 
   2   1   1       42.04       26.76      6.94 o 
   3   1   1   181851.23   176111.25  10008.91 o 
   4   1   1     4307.17     3451.37    403.89 o 
   5   1   1    14849.93    14214.96    309.89 o 
   6   1   1     3875.38     3569.04    359.27 o 
   7   1   1     4602.79     3966.42     86.51 o 
   8   1   1     2125.17     2312.87    147.36 o 
   9   1   1        0.90       13.09     22.73 o 
  10   1   1     1634.70     1403.98     65.90 o 
  11   1   1     6747.67     6230.02    282.07 o 
  12   1   1     4178.68     4052.00    197.79 o 
  13   1   1      150.65      120.81     53.99 o 
  14   1   1     2005.74     1977.86    168.11 o 
  15   1   1     1142.47     1131.02    119.32 o 
  16   1   1     1512.78     1660.03    286.38 o 
  17   1   1      427.67      515.17    131.69 o 
  18   1   1       34.96      144.02    119.49 o 
  19   1   1       92.94      101.91    134.79 o 
 -19   2   1       13.59       32.11    170.16 o 
 -18   2   1       32.23      101.63    121.20 o 
 -17   2   1      914.66      994.97    166.62 o 
 -16   2   1      368.13      543.26    115.01 o 
 -15   2   1      178.43      222.69     80.21 o 
 -14   2   1       34.35       19.18     64.00 o 
 -13   2   1     2646.25     2737.80    125.40 o 
 -12   2   1       49.28       80.12     48.21 o 
 -11   2   1      235.96      261.09     47.18 o 
 -10   2   1       69.71      189.84     39.87 o 
  -9   2   1    13290.36    12002.88    505.36 o 
  -8   2   1     1563.06     1283.32     51.97 o 
  -7   2   1     6482.86     5723.36    123.05 o 
  -6   2   1     5536.90     3972.77    139.72 o 
  -5   2   1     2842.11     2396.95     79.84 o 
  -4   2   1    15103.86    14962.77    534.58 o 
  -3   2   1       44.59       18.00      8.84 o 
  -2   2   1    12213.40    11326.63   1250.03 o 
  -1   2   1    15662.69    17892.41    814.57 o 
   0   2   1    78326.73    92265.55   1949.82 o 
   1   2   1    19177.45    22616.28    226.32 o 
   2   2   1     1619.32     1517.91     46.55 o 
   3   2   1     3535.86     4194.84    126.13 o 
   4   2   1    23803.40    22516.33    513.60 o 
   5   2   1        0.74       51.86     15.07 o 
   6   2   1      609.71      807.03     65.70 o 
   7   2   1     4472.48     3788.24    299.36 o 
   8   2   1    12668.60    12466.78    245.04 o 
   9   2   1      284.75      494.94     44.79 o 
  10   2   1     2970.29     2665.42     93.73 o 
  11   2   1     1582.16     1774.02     88.07 o 
  12   2   1     3770.65     3750.02    134.24 o 
  13   2   1      254.04      266.69     63.92 o 
  14   2   1      102.02      178.14     67.89 o 
  15   2   1     5605.68     5917.67    378.98 o 
  16   2   1      681.75      749.56    141.39 o 
  17   2   1       42.34       57.59     94.89 o 
  18   2   1      330.05      537.27    156.37 o 
 -19   3   1      379.84      804.24    272.89 o 
 -18   3   1        0.42       39.36    106.56 o 
 -17   3   1       54.66      122.86     89.18 o 
 -16   3   1       16.32       88.79     84.15 o 
 -15   3   1       54.47      101.56     71.19 o 
 -14   3   1      244.83      268.95     79.76 o 
 -13   3   1       12.81       45.24     51.75 o 
 -12   3   1       72.97       88.08     48.54 o 
 -11   3   1       49.12       88.52     36.90 o 
 -10   3   1     3130.94     3212.96     99.54 o 
  -9   3   1      371.80      389.10     38.93 o 
  -8   3   1     3239.80     2996.56    119.02 o 
  -7   3   1     8860.03     7732.48    325.97 o 
  -6   3   1      540.45      580.97     45.33 o 
  -5   3   1    20905.96    21286.37    869.91 o 
  -4   3   1     3479.86     3168.48    320.19 o 
  -3   3   1     3827.66     3597.04    194.74 o 
  -2   3   1     3549.34     3470.58     97.97 o 
  -1   3   1     3836.67     3968.61    113.49 o 
   0   3   1    26187.92    31168.87    568.62 o 
   1   3   1    11719.72    13432.25    453.93 o 
   2   3   1      300.22      321.64     17.41 o 
   3   3   1    12467.92    13064.22    453.14 o 
   4   3   1     3585.11     4000.87     88.64 o 
   5   3   1     5436.92     5727.73    170.78 o 
   6   3   1     5800.31     5532.05    114.81 o 
   7   3   1     2145.49     2129.88     95.15 o 
   8   3   1      469.48      443.60     71.30 o 
   9   3   1     4149.50     4003.89    186.05 o 
  10   3   1      303.86      321.56     41.38 o 
  11   3   1      425.05      502.89     59.07 o 
  12   3   1      206.94      310.14     54.01 o 
  13   3   1      380.13      424.93     70.60 o 
  14   3   1      637.96      573.26     91.93 o 
  15   3   1      525.90      544.74    108.27 o 
  16   3   1       64.77      160.92     95.61 o 
  17   3   1      118.61      200.12    101.23 o 
  18   3   1       77.19      103.42    107.01 o 
 -18   4   1      315.89      295.31    105.63 o 
 -17   4   1       89.08      168.66     97.61 o 
 -16   4   1       53.19       82.20     85.49 o 
 -15   4   1        7.43        0.00     75.01 o 
 -14   4   1       11.12        0.00     63.46 o 
 -13   4   1     4494.27     4015.01    267.81 o 
 -12   4   1     1211.05     1199.02     83.71 o 
 -11   4   1     2241.24     2066.26    108.35 o 
 -10   4   1     1763.21     1582.15     99.00 o 
  -9   4   1      309.42      384.08     44.12 o 
  -8   4   1     3423.82     3239.81    175.35 o 
  -7   4   1      120.69      184.32     25.29 o 
  -6   4   1     3385.97     3264.44    439.06 o 
  -5   4   1     2992.43     3302.31    169.30 o 
  -4   4   1       51.85      128.49     18.76 o 
  -3   4   1     8552.69     8543.27    348.86 o 
  -2   4   1    11407.81    11954.76    479.48 o 
  -1   4   1    50883.18    61343.42   1775.89 o 
   0   4   1    23537.75    28918.14    818.83 o 
   1   4   1    17164.38    20703.89    286.01 o 
   2   4   1      316.31      384.31     20.47 o 
   3   4   1     2113.92     2269.63     56.24 o 
   4   4   1    40510.95    45376.83   1360.05 o 
   5   4   1     2628.07     2678.00     71.52 o 
   6   4   1     4113.18     3729.94    115.05 o 
   7   4   1     1720.50     1739.18     58.86 o 
   8   4   1     1541.16     1445.43     61.12 o 
   9   4   1      644.83      656.77     47.83 o 
  10   4   1      817.40      868.25     89.23 o 
  11   4   1      156.06      210.13     47.04 o 
  12   4   1      369.44      406.20     59.51 o 
  13   4   1       14.49       29.73     45.88 o 
  14   4   1       27.72      101.07     74.68 o 
  15   4   1      362.82      354.03     96.02 o 
  16   4   1       94.45      125.35    112.78 o 
  17   4   1      121.01      165.92    100.58 o 
  18   4   1      153.75      119.18    107.72 o 
 -18   5   1       91.19      206.00    101.88 o 
 -17   5   1      257.98      278.30     99.35 o 
 -16   5   1      279.45      259.43     95.70 o 
 -15   5   1      186.17      148.05     83.89 o 
 -14   5   1     1065.13      957.19    170.51 o 
 -13   5   1        0.07       33.48     56.20 o 
 -12   5   1     1328.36     1252.88    127.91 o 
 -11   5   1      678.53      588.92     59.21 o 
 -10   5   1     1340.17     1228.07    121.00 o 
  -9   5   1     1443.90     1145.26    108.83 o 
  -8   5   1     8515.78     7305.34    730.20 o 
  -7   5   1      467.28      472.76     52.65 o 
  -6   5   1     4096.21     4115.45    148.13 o 
  -5   5   1    25617.83    26548.09   1023.72 o 
  -4   5   1    22490.95    22787.14    948.00 o 
  -3   5   1     1220.89     1335.75     48.16 o 
  -2   5   1    12355.87    13065.91    594.43 o 
  -1   5   1    12029.27    13902.29    271.73 o 
   0   5   1       12.56       14.72      9.20 o 
   1   5   1        6.66       31.48      9.21 o 
   2   5   1    15467.26    17521.89    186.81 o 
   3   5   1      900.65     1168.17     45.76 o 
   4   5   1     1350.46     1504.09     48.82 o 
   5   5   1      393.75      448.48     36.33 o 
   6   5   1    11542.06    11714.70    349.70 o 
   7   5   1    30100.26    29955.15    540.14 o 
   8   5   1     1090.50     1166.43     57.29 o 
   9   5   1     3510.12     3676.93     92.12 o 
  10   5   1     1584.75     1673.90     80.73 o 
  11   5   1     1330.26     1244.98    166.05 o 
  12   5   1     1998.72     2055.30    134.85 o 
  13   5   1      275.55      310.86     65.84 o 
  14   5   1      491.40      456.02     99.05 o 
  15   5   1        3.96       65.76     79.14 o 
  16   5   1      300.49      391.33    104.10 o 
  17   5   1       41.68        0.00    141.55 o 
  18   5   1      194.12      272.03    114.19 o 
 -18   6   1       54.82      164.88     98.77 o 
 -17   6   1      403.06      493.87    120.30 o 
 -16   6   1       92.03      106.59     84.16 o 
 -15   6   1      367.17      296.58     95.40 o 
 -14   6   1      622.94      609.36    110.54 o 
 -13   6   1     1323.44     1218.91    112.90 o 
 -12   6   1     1166.80     1049.78     89.81 o 
 -11   6   1     1336.55     1432.94    151.65 o 
 -10   6   1     7172.16     6417.25    789.44 o 
  -9   6   1     3328.95     3060.89    325.23 o 
  -8   6   1     1234.88     1087.91     73.09 o 
  -7   6   1     8837.72     8800.62    359.66 o 
  -6   6   1    19484.54    18694.34    985.37 o 
  -5   6   1       52.80       53.52     15.60 o 
  -4   6   1     9023.34     9890.00    273.61 o 
  -3   6   1     6325.49     5810.34    178.35 o 
  -2   6   1    12257.12    12647.95    574.90 o 
  -1   6   1        9.32       20.58      9.99 o 
   0   6   1     1110.41     1152.62     64.03 o 
   1   6   1     9205.83     7957.11    964.34 o 
   2   6   1    24936.86    27254.63    529.32 o 
   3   6   1      128.67      196.43     20.79 o 
   4   6   1    20061.13    19609.07    375.68 o 
   5   6   1    10904.09    10625.38    332.11 o 
   6   6   1       60.52       49.88     21.04 o 
   7   6   1     6242.79     6014.21    234.22 o 
   8   6   1    10211.19    10106.10    145.94 o 
   9   6   1     8138.61     8324.64    322.63 o 
  10   6   1     1344.08     1684.23     83.26 o 
  11   6   1     3413.07     3565.81    116.54 o 
  12   6   1     1207.83     1030.42     89.53 o 
  13   6   1       31.82       14.40     56.07 o 
  14   6   1      507.26      649.05    110.13 o 
  15   6   1      346.72      350.13     96.51 o 
  16   6   1      940.32      988.25    123.58 o 
  17   6   1        2.42       39.30     87.59 o 
  18   6   1      406.93      342.68    147.29 o 
 -18   7   1      190.27      248.28    109.67 o 
 -17   7   1        9.40       24.08     85.25 o 
 -16   7   1        8.34       19.45     79.04 o 
 -15   7   1      822.42      682.26    117.63 o 
 -14   7   1      198.15      117.08     79.19 o 
 -13   7   1      410.27      407.25     73.71 o 
 -12   7   1       68.00       47.46     50.47 o 
 -11   7   1     3078.93     2471.95    397.46 o 
 -10   7   1      186.01      312.63     62.87 o 
  -9   7   1     1516.39     1638.71     79.20 o 
  -8   7   1        0.68       16.46     26.60 o 
  -7   7   1     6577.57     5625.59    185.14 o 
  -6   7   1    18509.00    19752.27    563.35 o 
  -5   7   1      274.22      421.35     34.35 o 
  -4   7   1      373.43      334.40     32.02 o 
  -3   7   1     6650.86     6951.03    146.02 o 
  -2   7   1     2939.20     2498.96    253.55 o 
  -1   7   1    16895.65    19119.52    353.60 o 
   0   7   1     4108.57     4172.57     69.93 o 
   1   7   1      986.91      812.43     87.38 o 
   2   7   1    21297.18    23989.40    530.78 o 
   3   7   1     1310.26     1484.73     49.32 o 
   4   7   1     4986.93     5201.17    147.85 o 
   5   7   1     1159.25     1442.90     58.55 o 
   6   7   1     5639.84     6073.42    213.53 o 
   7   7   1     6377.17     6689.58    210.29 o 
   8   7   1     6620.36     6414.96    197.54 o 
   9   7   1      712.72      836.00     63.72 o 
  10   7   1     1588.73     1453.68     81.23 o 
  11   7   1      206.49      234.00     54.05 o 
  12   7   1      581.56      784.01     91.40 o 
  13   7   1      529.37      596.75     90.58 o 
  14   7   1     1865.94     1364.70    311.56 o 
  15   7   1       26.32        8.61     76.31 o 
  16   7   1        6.86       32.16     84.28 o 
  17   7   1      821.01      939.49    169.04 o 
  18   7   1       15.86      189.34    159.92 o 
 -18   8   1       42.08       21.81    123.10 o 
 -17   8   1      278.72      171.95    111.85 o 
 -16   8   1        5.43       77.15     89.43 o 
 -15   8   1       47.56        0.00     77.25 o 
 -14   8   1       18.06       55.25     73.47 o 
 -13   8   1      433.06      477.09    109.79 o 
 -12   8   1      849.47      829.11    118.72 o 
 -11   8   1       10.60       30.42     46.20 o 
 -10   8   1     2043.39     2223.65    144.38 o 
  -9   8   1     7212.03     6879.87    428.55 o 
  -8   8   1     5631.28     6297.85    258.98 o 
  -7   8   1     4873.74     4514.19    128.41 o 
  -6   8   1      620.05      622.44     38.17 o 
  -5   8   1      298.76      281.04     32.12 o 
  -4   8   1     8944.59     8953.93    330.82 o 
  -3   8   1     2056.49     2461.58     94.86 o 
  -2   8   1        2.50       19.54     13.11 o 
  -1   8   1     9249.10    10608.44    128.05 o 
   0   8   1      790.15      776.02     67.47 o 
   1   8   1     1844.44     1578.37    121.61 o 
   2   8   1     9664.98    10117.57    174.51 o 
   3   8   1     3890.20     3780.30     71.45 o 
   4   8   1     2563.67     2396.37     61.02 o 
   5   8   1     3379.41     3370.27    103.98 o 
   6   8   1    11804.43    11204.41    317.07 o 
   7   8   1     1422.58     1134.03     56.88 o 
   8   8   1     6795.37     6431.38    226.33 o 
   9   8   1      409.16      780.80     71.14 o 
  10   8   1      932.92     1022.84     74.71 o 
  11   8   1     3053.70     3117.40    142.23 o 
  12   8   1        1.85        0.00     54.65 o 
  13   8   1      628.32      594.01     93.89 o 
  14   8   1      112.27      181.61     74.56 o 
  15   8   1        3.98        0.00     73.22 o 
  16   8   1       32.41       44.59     94.04 o 
  17   8   1       62.45      152.22    125.12 o 
  18   8   1       50.79      164.14    215.91 o 
 -18   9   1      297.79      168.70    193.14 o 
 -17   9   1      108.00      113.20     94.06 o 
 -16   9   1       33.45      103.67     84.83 o 
 -15   9   1     1407.63     1382.59    156.34 o 
 -14   9   1      737.65     1050.67    137.20 o 
 -13   9   1        1.13       68.14     65.96 o 
 -12   9   1     3934.36     4237.22    222.27 o 
 -11   9   1     4216.29     3760.62    175.00 o 
 -10   9   1        1.07       57.18     43.80 o 
  -9   9   1     2088.55     1984.72    100.56 o 
  -8   9   1     5176.65     4413.81    226.91 o 
  -7   9   1     2891.52     2842.53     99.73 o 
  -6   9   1     5003.93     4737.11    215.44 o 
  -5   9   1     1344.69     1346.55     59.53 o 
  -4   9   1       39.90       65.29     21.44 o 
  -3   9   1     6100.29     6601.46    145.99 o 
  -2   9   1     1323.16     1252.63    173.99 o 
  -1   9   1     2905.67     2389.05    185.11 o 
   0   9   1    21039.24    19917.79   1620.98 o 
   1   9   1     4531.05     5067.04    203.34 o 
   2   9   1     8390.15     8771.54    152.50 o 
   3   9   1    24733.52    28245.06    485.10 o 
   4   9   1     3394.04     3189.29     72.19 o 
   5   9   1     3480.20     3359.10     88.27 o 
   6   9   1    13975.60    14110.62    407.76 o 
   7   9   1      387.63      495.97     43.50 o 
   8   9   1     1012.62      885.23     56.66 o 
   9   9   1     5927.09     6046.77    268.16 o 
  10   9   1     3570.15     3062.31    156.93 o 
  11   9   1      284.74      282.50     70.35 o 
  12   9   1       38.32       71.17     59.37 o 
  13   9   1     3015.02     2990.88    159.25 o 
  14   9   1      433.84      605.94    119.68 o 
  15   9   1      104.51      115.33    103.33 o 
  16   9   1       21.94      112.90     99.64 o 
  17   9   1      257.22      298.01    129.74 o 
  18   9   1       46.16        0.00    370.82 o 
 -17  10   1       49.35       91.71    115.11 o 
 -16  10   1      978.79      897.80    202.10 o 
 -15  10   1       85.07      112.47     90.84 o 
 -14  10   1     2891.11     2760.26    188.40 o 
 -13  10   1     1407.37     1377.63    127.47 o 
 -12  10   1     2138.57     2046.98    139.45 o 
 -11  10   1      879.85     1028.27     96.59 o 
 -10  10   1     4410.32     4503.55    146.09 o 
  -9  10   1     1370.09     1475.28     94.09 o 
  -8  10   1     1059.20     1282.04     86.41 o 
  -7  10   1     2081.65     2178.60    118.13 o 
  -6  10   1     9701.72     9649.21    340.03 o 
  -5  10   1       16.36       87.14     26.02 o 
  -4  10   1     3304.53     3506.10     90.05 o 
  -3  10   1     9612.78     9636.51    282.13 o 
  -2  10   1    17363.50    17350.27    845.06 o 
  -1  10   1     1734.16     1631.94    129.98 o 
   0  10   1      470.64      627.93     80.70 o 
   1  10   1    22884.55    22201.22    379.79 o 
   2  10   1        2.69       39.00     17.18 o 
   3  10   1     1437.59     1702.09     60.70 o 
   4  10   1        0.25       51.16     20.11 o 
   5  10   1    16656.56    16411.05    366.83 o 
   6  10   1       13.96       17.22     23.73 o 
   7  10   1     3861.65     4065.05     96.39 o 
   8  10   1     1724.81     1879.78     83.06 o 
   9  10   1     4184.80     4094.43    263.56 o 
  10  10   1     1293.91     1412.70    112.58 o 
  11  10   1      267.23      393.58     78.90 o 
  12  10   1      751.01      945.11    107.89 o 
  13  10   1     1324.87     1236.59    143.92 o 
  14  10   1     1242.90     1249.74    192.43 o 
  15  10   1      302.98      442.10    125.33 o 
  16  10   1      123.13      119.10    113.43 o 
  17  10   1       34.23      109.63    115.82 o 
 -17  11   1        9.53        0.00    133.73 o 
 -16  11   1       36.34      185.74    137.28 o 
 -15  11   1      487.24      503.82    127.78 o 
 -14  11   1       58.86       24.04     71.77 o 
 -13  11   1        7.33        0.00     62.95 o 
 -12  11   1        2.48      125.61     66.91 o 
 -11  11   1     1236.62     1453.80    109.63 o 
 -10  11   1       13.17       23.71     46.21 o 
  -9  11   1      175.72      386.97     61.65 o 
  -8  11   1      119.52      205.80     51.16 o 
  -7  11   1      278.26      206.30     45.29 o 
  -6  11   1     3285.78     3318.42    179.33 o 
  -5  11   1     1242.23     1381.81     65.75 o 
  -4  11   1       48.27       27.36     23.78 o 
  -3  11   1     1899.51     1701.97     86.61 o 
  -2  11   1     5384.27     4366.79    312.02 o 
  -1  11   1     4262.38     4551.89     93.32 o 
   0  11   1      488.33      812.00     86.55 o 
   1  11   1     3143.69     2798.37     70.02 o 
   2  11   1     1316.63     1462.36     53.38 o 
   3  11   1     1343.87     1335.47     52.82 o 
   4  11   1     2285.09     2538.62     71.39 o 
   5  11   1      572.49      769.14     48.58 o 
   6  11   1     3632.31     3417.63    108.55 o 
   7  11   1      158.97      364.69     43.84 o 
   8  11   1     1240.82     1704.85    113.50 o 
   9  11   1      481.33      505.72     78.01 o 
  10  11   1     1462.55     1757.10    119.83 o 
  11  11   1        2.16       34.13     56.78 o 
  12  11   1        8.10       21.97     73.74 o 
  13  11   1      127.68      108.46     84.91 o 
  14  11   1       13.76        0.00     81.87 o 
  15  11   1       11.22        0.00     86.65 o 
  16  11   1        2.90       11.37     98.56 o 
  17  11   1      264.93      212.00    129.49 o 
 -17  12   1       69.80       86.20    168.71 o 
 -16  12   1      622.39      558.53    156.55 o 
 -15  12   1       65.03      145.28    130.24 o 
 -14  12   1      872.99      894.61    136.99 o 
 -13  12   1      361.42      319.41     88.47 o 
 -12  12   1      160.98      219.93     77.66 o 
 -11  12   1     2760.62     2534.21    148.68 o 
 -10  12   1      506.82      604.99     80.06 o 
  -9  12   1     1244.31     1230.79     95.35 o 
  -8  12   1      134.24      132.84     45.88 o 
  -7  12   1      915.12      944.99     77.60 o 
  -6  12   1     1088.67     1172.49     67.01 o 
  -5  12   1      930.63     1008.04     62.70 o 
  -4  12   1     3785.50     4071.91     99.88 o 
  -3  12   1     6419.40     6299.58    163.38 o 
  -2  12   1     3154.04     3170.42    126.90 o 
  -1  12   1      217.42      263.65     36.46 o 
   0  12   1      429.42      381.35     43.82 o 
   1  12   1    14380.66    15024.57    231.51 o 
   2  12   1      931.84      929.09     48.91 o 
   3  12   1     1133.33     1493.60     59.94 o 
   4  12   1      239.51      374.64     37.45 o 
   5  12   1      380.83      332.89     39.33 o 
   6  12   1      724.39      794.07     53.79 o 
   7  12   1       67.04      106.29     38.23 o 
   8  12   1      523.71      588.91     68.81 o 
   9  12   1     1588.67     1898.08    120.19 o 
  10  12   1      294.12      404.45    102.60 o 
  11  12   1       20.03        0.00     72.55 o 
  12  12   1     1024.74     1101.17    138.49 o 
  13  12   1      570.54      595.04    121.17 o 
  14  12   1      521.87      501.19    120.46 o 
  15  12   1      275.89      231.83    106.26 o 
  16  12   1       34.49      120.92    105.65 o 
  17  12   1        0.45        0.00    326.27 o 
 -16  13   1      105.49      118.79    143.48 o 
 -15  13   1     1864.77     1556.61    207.29 o 
 -14  13   1      204.29      366.28    114.40 o 
 -13  13   1      438.61      477.41    160.87 o 
 -12  13   1      743.68      860.32    130.46 o 
 -11  13   1     5905.86     5927.79    240.26 o 
 -10  13   1      150.57      187.59     59.28 o 
  -9  13   1     1191.22     1321.79    100.05 o 
  -8  13   1     1830.92     1753.08    105.13 o 
  -7  13   1     3505.63     3177.87    146.61 o 
  -6  13   1     1184.09     1109.75     80.58 o 
  -5  13   1      146.60      130.43     33.35 o 
  -4  13   1     8819.24     8488.64    192.68 o 
  -3  13   1    13520.86    13303.41    194.60 o 
  -2  13   1    19484.74    18014.56    369.91 o 
  -1  13   1     4976.05     4742.81    346.96 o 
   0  13   1     1487.88     1779.90    154.36 o 
   1  13   1     2528.00     2059.73     67.92 o 
   2  13   1     6141.78     5830.45    361.97 o 
   3  13   1     3580.82     3529.59     90.02 o 
   4  13   1     7293.85     7529.24    143.00 o 
   5  13   1     1273.51     1702.57     88.96 o 
   6  13   1     4506.70     4580.40    135.26 o 
   7  13   1      580.99      462.25     54.19 o 
   8  13   1      895.81     1180.94    101.31 o 
   9  13   1     3523.18     3111.06    173.20 o 
  10  13   1     7914.08     7450.06    340.25 o 
  11  13   1       20.91       37.05     78.83 o 
  12  13   1        4.09       68.63     83.30 o 
  13  13   1     2418.73     2552.05    224.55 o 
  14  13   1      388.19      474.39    128.33 o 
  15  13   1      226.69      372.30    118.45 o 
  16  13   1        3.73       34.64    132.34 o 
  17  13   1      674.76      674.61    413.76 o 
 -16  14   1      322.66      344.35    149.75 o 
 -15  14   1      107.92       69.03    110.69 o 
 -14  14   1      820.85      798.63    142.05 o 
 -13  14   1      555.47      524.06    119.49 o 
 -12  14   1     1584.46     1490.43    190.28 o 
 -11  14   1       42.47       60.43     72.62 o 
 -10  14   1     4258.72     4206.74    241.74 o 
  -9  14   1     3374.25     3152.60    133.03 o 
  -8  14   1      301.11      389.59     64.57 o 
  -7  14   1     5223.32     5077.98    213.42 o 
  -6  14   1     3746.85     3685.31    190.96 o 
  -5  14   1      390.66      431.47     55.17 o 
  -4  14   1      847.32     1034.72     66.77 o 
  -3  14   1     1395.39     1382.89    163.22 o 
  -2  14   1     2188.15     2364.51     75.07 o 
  -1  14   1        7.78        0.00     19.71 o 
   0  14   1     3382.28     3656.21     99.06 o 
   1  14   1    12732.60    12129.55    213.80 o 
   2  14   1     4011.12     3577.69    369.81 o 
   3  14   1      100.10      101.52     27.29 o 
   4  14   1      478.17      547.61     46.68 o 
   5  14   1     5962.98     5795.09    212.36 o 
   6  14   1     1180.52     1452.00     79.23 o 
   7  14   1     1270.67     1388.94    105.41 o 
   8  14   1     2760.68     2745.66    161.45 o 
   9  14   1     2163.73     2112.23    162.56 o 
  10  14   1     4164.22     4149.34    277.36 o 
  11  14   1      706.43      624.70    123.21 o 
  12  14   1      232.78      347.49    112.33 o 
  13  14   1       62.64      172.00    102.37 o 
  14  14   1     1091.99     1238.97    162.32 o 
  15  14   1        2.90       46.24    107.17 o 
  16  14   1        0.59       70.73    128.16 o 
 -15  15   1      163.04      184.54    118.36 o 
 -14  15   1      171.63      264.54    115.73 o 
 -13  15   1       89.97      159.11    100.63 o 
 -12  15   1      292.03      350.61    115.91 o 
 -11  15   1        0.83       13.25     82.64 o 
 -10  15   1       17.17      142.30     90.53 o 
  -9  15   1       81.53      117.65     57.10 o 
  -8  15   1      244.56      279.08     62.03 o 
  -7  15   1       16.17       22.00     41.87 o 
  -6  15   1        5.10       24.75     39.28 o 
  -5  15   1      942.35     1063.74     71.53 o 
  -4  15   1     3297.80     3124.97    127.39 o 
  -3  15   1     1070.43      782.06     77.77 o 
  -2  15   1     7469.32     6719.03    177.15 o 
  -1  15   1      330.85      451.70     53.83 o 
   0  15   1       97.31       83.05     25.27 o 
   1  15   1       15.25        9.83     23.16 o 
   2  15   1     1261.62     1173.54    149.15 o 
   3  15   1      943.55     1078.40     61.74 o 
   4  15   1      461.65      421.55     45.02 o 
   5  15   1     1670.13     1927.62     98.32 o 
   6  15   1      370.22      437.68     64.43 o 
   7  15   1     2229.59     2533.35    157.07 o 
   8  15   1      153.19      178.89     80.74 o 
   9  15   1     1047.62      975.60    129.81 o 
  10  15   1        1.40        0.00     75.15 o 
  11  15   1      325.81      443.33    117.91 o 
  12  15   1      138.34      176.22    102.78 o 
  13  15   1       24.57      155.00    109.64 o 
  14  15   1       81.26       83.01    105.89 o 
  15  15   1        0.40        0.00    113.29 o 
  16  15   1       16.70       23.89    216.61 o 
 -15  16   1        2.36       83.99    121.82 o 
 -14  16   1      321.51      365.02    125.16 o 
 -13  16   1       22.90       31.94     90.46 o 
 -12  16   1      505.00      435.50    190.78 o 
 -11  16   1        7.16      182.05     92.69 o 
 -10  16   1     1150.14     1170.78    144.84 o 
  -9  16   1      165.10      242.00     91.77 o 
  -8  16   1     3606.54     3419.31    140.52 o 
  -7  16   1     1484.26     1577.27    105.30 o 
  -6  16   1     3003.71     2800.29    118.92 o 
  -5  16   1      153.33      185.01     43.23 o 
  -4  16   1      148.54      188.02     40.78 o 
  -3  16   1     5384.56     4725.20    319.99 o 
  -2  16   1     1476.75     1638.93     80.45 o 
  -1  16   1       11.46       47.28     26.41 o 
   0  16   1       60.93       45.31     25.74 o 
   1  16   1    10495.62     9567.57    225.76 o 
   2  16   1        9.70       42.57     25.90 o 
   3  16   1       77.36      102.10     31.94 o 
   4  16   1      100.15      117.23     49.10 o 
   5  16   1     3679.39     3800.87    185.93 o 
   6  16   1       18.63       71.94     44.82 o 
   7  16   1      327.71      476.08     94.52 o 
   8  16   1     1770.30     1707.18    155.83 o 
   9  16   1     1345.71     1304.85    145.93 o 
  10  16   1      653.86      540.92    118.44 o 
  11  16   1        5.52        4.89     83.43 o 
  12  16   1      133.16      188.38    110.22 o 
  13  16   1      784.47      900.11    154.78 o 
  14  16   1      645.10      640.41    163.00 o 
  15  16   1        2.76        0.00    115.52 o 
 -15  17   1      268.13      152.69    195.53 o 
 -14  17   1      163.64      199.70    117.40 o 
 -13  17   1        1.10        0.00    105.11 o 
 -12  17   1      538.35      456.83    129.51 o 
 -11  17   1     2767.69     2664.46    272.19 o 
 -10  17   1      240.65      331.14    105.37 o 
  -9  17   1      431.40      517.61    111.93 o 
  -8  17   1     1530.40     1575.04    142.70 o 
  -7  17   1     3738.80     3820.79    183.17 o 
  -6  17   1      217.10      186.38     55.97 o 
  -5  17   1     3609.83     3391.71    128.58 o 
  -4  17   1     2604.13     2325.37    149.91 o 
  -3  17   1      661.40      844.14     68.66 o 
  -2  17   1     1892.75     2017.28     88.90 o 
  -1  17   1     1242.30     1160.40    122.73 o 
   0  17   1     1628.47     1497.44    119.24 o 
   1  17   1     1452.26     1590.88     84.68 o 
   2  17   1     1392.73     1629.15     76.71 o 
   3  17   1     2097.49     2288.18    104.26 o 
   4  17   1     1888.21     1905.05    112.41 o 
   5  17   1       38.68       86.77     45.00 o 
   6  17   1     2017.43     2279.09    159.14 o 
   7  17   1     1560.61     1706.98    150.44 o 
   8  17   1        0.48        0.00     73.21 o 
   9  17   1     2387.23     2339.24    203.15 o 
  10  17   1     1655.78     1634.11    170.11 o 
  11  17   1       21.43        0.00     89.65 o 
  12  17   1      100.89       95.93    109.24 o 
  13  17   1      731.50      830.78    161.58 o 
  14  17   1      148.79       21.95    129.22 o 
  15  17   1       18.37       78.85    214.97 o 
 -15  18   1       20.77       14.85    286.94 o 
 -14  18   1       44.00        0.00    135.77 o 
 -13  18   1     1336.64     1198.11    263.44 o 
 -12  18   1       22.25       97.33    111.10 o 
 -11  18   1      254.39      317.93    112.13 o 
 -10  18   1      328.43      365.54    108.79 o 
  -9  18   1     1790.67     1903.99    170.49 o 
  -8  18   1      286.15      238.07     91.92 o 
  -7  18   1       44.84       24.94     60.60 o 
  -6  18   1      625.34      699.10     94.39 o 
  -5  18   1     3775.51     3346.65    132.36 o 
  -4  18   1      157.02      254.64     55.53 o 
  -3  18   1     1512.84     1440.60     87.65 o 
  -2  18   1     5376.66     4858.85    134.05 o 
  -1  18   1        5.78       90.81     35.46 o 
   0  18   1     2049.75     1844.78    129.85 o 
   1  18   1       38.78      115.22     37.98 o 
   2  18   1     3022.09     2779.08    115.37 o 
   3  18   1      383.46      406.99     63.50 o 
   4  18   1     3517.02     3396.34    130.52 o 
   5  18   1       61.57      138.64     51.27 o 
   6  18   1       23.31       49.13     68.28 o 
   7  18   1      350.89      467.92     99.30 o 
   8  18   1     2471.50     2517.46    200.88 o 
   9  18   1       57.26      108.26     90.77 o 
  10  18   1      131.35       86.22     93.24 o 
  11  18   1      939.65     1070.84    154.84 o 
  12  18   1      150.80      236.48    127.09 o 
  13  18   1      104.64      150.49    132.60 o 
  14  18   1       12.46        0.00    136.95 o 
 -14  19   1       57.15      155.23    190.10 o 
 -13  19   1       16.86       75.46    133.17 o 
 -12  19   1      350.95      226.76    129.07 o 
 -11  19   1      460.54      289.41    111.50 o 
 -10  19   1        1.07      111.90     95.43 o 
  -9  19   1      105.48      147.63     95.12 o 
  -8  19   1      140.50      102.99     85.92 o 
  -7  19   1      975.55     1025.78    116.50 o 
  -6  19   1      938.11      985.09    109.53 o 
  -5  19   1       43.17      112.79     64.42 o 
  -4  19   1      186.97      230.25     50.24 o 
  -3  19   1      690.83      796.82     75.40 o 
  -2  19   1     1287.87     1402.27     89.93 o 
  -1  19   1      838.12      907.07     74.05 o 
   0  19   1       38.07      104.01     47.53 o 
   1  19   1      106.64      104.71     39.70 o 
   2  19   1      377.68      456.71     69.81 o 
   3  19   1     1038.75     1120.85     92.33 o 
   4  19   1     1353.57     1332.52    101.31 o 
   5  19   1      178.29      149.35     71.91 o 
   6  19   1      961.66     1004.56    127.15 o 
   7  19   1      942.66     1007.98    135.60 o 
   8  19   1      139.57      173.36     89.45 o 
   9  19   1      135.11       97.24     91.05 o 
  10  19   1       68.87      130.22    101.17 o 
  11  19   1       99.79       33.60    112.88 o 
  12  19   1      301.61      290.08    141.69 o 
  13  19   1        4.07       77.35    140.95 o 
  14  19   1       59.90      313.03    296.97 o 
 -13  20   1      216.86      209.37    146.97 o 
 -12  20   1       82.73      247.83    137.68 o 
 -11  20   1        2.82        0.00     98.91 o 
 -10  20   1      536.86      588.51    129.05 o 
  -9  20   1      881.81      918.15    139.86 o 
  -8  20   1        1.78        0.00     76.66 o 
  -7  20   1      111.96      154.72     86.52 o 
  -6  20   1     2084.32     2375.15    154.34 o 
  -5  20   1      356.74      360.31     80.00 o 
  -4  20   1       23.08       84.50     57.19 o 
  -3  20   1    10480.44     9303.63    280.05 o 
  -2  20   1     2565.55     2472.41    114.40 o 
  -1  20   1        1.25       13.34     47.78 o 
   0  20   1      728.48      863.81     87.76 o 
   1  20   1     1411.24     1339.27    338.37 o 
   2  20   1      341.51      359.33     66.89 o 
   3  20   1      651.82      740.08    101.57 o 
   4  20   1     2635.94     2577.89    130.45 o 
   5  20   1     1811.11     1868.53    158.44 o 
   6  20   1      134.75      169.77     81.56 o 
   7  20   1      593.18      683.37    123.94 o 
   8  20   1      158.88      278.80    100.33 o 
   9  20   1      416.70      469.85    119.63 o 
  10  20   1      196.33      195.30    114.11 o 
  11  20   1      156.88      125.96    125.57 o 
  12  20   1      474.82      512.83    161.27 o 
  13  20   1      148.71      320.62    155.43 o 
 -13  21   1        4.65       79.06    261.26 o 
 -12  21   1     1575.81     1686.94    201.35 o 
 -11  21   1       60.89        5.57    109.10 o 
 -10  21   1      251.92      164.92    110.01 o 
  -9  21   1        7.32       12.66     89.64 o 
  -8  21   1     1095.37     1484.85    164.87 o 
  -7  21   1      462.32      633.88    124.77 o 
  -6  21   1     1308.13     1380.85    132.19 o 
  -5  21   1     2415.33     2098.35    149.40 o 
  -4  21   1     2897.29     2837.46    155.33 o 
  -3  21   1      294.89      261.76     73.41 o 
  -2  21   1       17.08       51.45     57.27 o 
  -1  21   1     6404.44     6058.47    179.25 o 
   0  21   1     2979.73     3130.31    150.72 o 
   1  21   1      616.05      477.37    137.99 o 
   2  21   1      748.69      889.52     91.82 o 
   3  21   1     3663.71     2924.99    496.75 o 
   4  21   1       42.45       33.01     62.74 o 
   5  21   1     1017.86     1127.44    142.13 o 
   6  21   1       33.02       12.30     76.60 o 
   7  21   1     1742.46     1637.09    165.52 o 
   8  21   1      180.20      235.10    100.56 o 
   9  21   1        1.54       24.15     88.40 o 
  10  21   1       58.72      149.44    117.47 o 
  11  21   1     1555.11     1640.38    207.44 o 
  12  21   1       46.22       64.84    143.26 o 
 -12  22   1      131.95      184.61    262.46 o 
 -11  22   1        0.16        3.49    120.93 o 
 -10  22   1        0.49       67.59    110.36 o 
  -9  22   1     1000.56      977.07    158.36 o 
  -8  22   1        1.60       42.10     97.55 o 
  -7  22   1       92.19      137.41     91.23 o 
  -6  22   1      259.28      346.14    101.36 o 
  -5  22   1     1694.23     1978.78    167.06 o 
  -4  22   1      448.92      465.24    102.33 o 
  -3  22   1       11.93       70.63     71.57 o 
  -2  22   1      492.40      490.81    144.59 o 
  -1  22   1      655.77      821.40    116.66 o 
   0  22   1     2293.97     2341.12    169.00 o 
   1  22   1       21.56       45.19     59.37 o 
   2  22   1     1046.39      832.45    123.53 o 
   3  22   1       59.80       98.46     61.34 o 
   4  22   1     2061.89     2006.82    165.74 o 
   5  22   1     1409.17     1249.49    146.21 o 
   6  22   1      573.66      631.44    122.18 o 
   7  22   1      247.34      224.98     96.33 o 
   8  22   1      588.16      678.35    129.63 o 
   9  22   1       54.02       54.68    101.72 o 
  10  22   1      145.39      254.15    125.06 o 
  11  22   1        1.94       45.83    136.97 o 
  12  22   1       35.11       51.37    267.28 o 
 -11  23   1        0.63        0.00    161.41 o 
 -10  23   1       94.82      118.83    125.59 o 
  -9  23   1        0.07        7.98    103.52 o 
  -8  23   1      125.48      216.59    108.77 o 
  -7  23   1      175.37      141.22     94.73 o 
  -6  23   1        7.07      144.77    105.21 o 
  -5  23   1       40.43      187.05    105.86 o 
  -4  23   1      187.13      199.77     93.74 o 
  -3  23   1      259.76      215.32     92.41 o 
  -2  23   1        5.56       39.98     67.96 o 
  -1  23   1      587.42      667.85    117.89 o 
   0  23   1      309.04      377.45     97.22 o 
   1  23   1      420.44      571.18    109.16 o 
   2  23   1     1182.63     1460.72    145.84 o 
   3  23   1       10.13       69.61     75.82 o 
   4  23   1        0.21       43.69     79.67 o 
   5  23   1       71.61       18.11     83.31 o 
   6  23   1        0.28       76.79     87.04 o 
   7  23   1       58.67      124.12     91.30 o 
   8  23   1       51.40        0.00     87.61 o 
   9  23   1       28.28        0.00    103.52 o 
  10  23   1      127.32       60.96    120.51 o 
  11  23   1      343.91      316.26    200.59 o 
 -10  24   1       52.89       66.43    184.92 o 
  -9  24   1      545.92      763.05    192.17 o 
  -8  24   1        2.17       53.58    128.10 o 
  -7  24   1       11.62        0.00    103.81 o 
  -6  24   1      425.71      640.55    215.59 o 
  -5  24   1     2166.75     2375.13    227.18 o 
  -4  24   1      388.43      503.32    111.36 o 
  -3  24   1      778.84     1009.11    162.76 o 
  -2  24   1     1701.07     1720.16    158.60 o 
  -1  24   1      621.93      752.52    121.86 o 
   0  24   1     4889.23     4399.64    217.10 o 
   1  24   1      540.59      684.69    116.77 o 
   2  24   1      267.60      355.16    113.05 o 
   3  24   1      276.46      383.30    113.66 o 
   4  24   1     2406.74     2244.79    265.95 o 
   5  24   1       11.30       57.60     87.77 o 
   6  24   1      112.63       90.83     87.83 o 
   7  24   1        3.12        0.00     93.61 o 
   8  24   1      206.15      270.17    115.12 o 
   9  24   1       20.80       24.04    117.23 o 
  10  24   1      615.58      537.80    222.01 o 
  -9  25   1       59.42       89.06    195.04 o 
  -8  25   1     1336.31     1366.12    205.21 o 
  -7  25   1      202.21      291.96    132.43 o 
  -6  25   1      413.33      413.03    142.76 o 
  -5  25   1      716.28     1047.37    173.29 o 
  -4  25   1     3290.35     3375.20    325.75 o 
  -3  25   1       28.79      125.96     96.92 o 
  -2  25   1      198.56      354.08    118.31 o 
  -1  25   1     2344.65     2298.07    181.93 o 
   0  25   1       42.58      116.82     85.66 o 
   1  25   1       85.85      168.01     85.37 o 
   2  25   1        0.59        7.43     88.71 o 
   3  25   1     2042.99     1990.77    257.94 o 
   4  25   1       38.98       69.90    125.02 o 
   5  25   1      645.93      666.80    184.31 o 
   6  25   1      103.34      223.26    104.83 o 
   7  25   1     1340.48     1664.62    186.57 o 
   8  25   1       88.58       33.21    114.57 o 
   9  25   1       91.48      130.94    191.26 o 
  -8  26   1      122.78        0.00    255.64 o 
  -7  26   1        3.38      175.32    131.36 o 
  -6  26   1     1225.90     1486.94    212.24 o 
  -5  26   1      155.14      311.97    203.27 o 
  -4  26   1       55.10      219.52    138.90 o 
  -3  26   1      644.86      585.88    173.67 o 
  -2  26   1       38.11      110.70    101.79 o 
  -1  26   1        7.26       78.66     81.91 o 
   0  26   1       78.73      168.90     87.95 o 
   1  26   1      102.44       41.08     93.97 o 
   2  26   1        6.27        0.00     82.22 o 
   3  26   1       51.64       24.87    127.13 o 
   4  26   1      199.76       99.75    139.14 o 
   5  26   1       11.72      105.39    131.86 o 
   6  26   1        0.31      157.67    142.53 o 
   7  26   1       26.37      166.10    168.88 o 
   8  26   1      134.24        8.31    191.78 o 
  -7  27   1       79.23        0.00    257.24 o 
  -6  27   1       19.51       63.01    208.68 o 
  -5  27   1      195.14      160.80    150.98 o 
  -4  27   1       49.42      156.71    135.84 o 
  -3  27   1      303.78      176.70    134.00 o 
  -2  27   1      130.37       77.71    102.79 o 
  -1  27   1       35.46      173.25    104.72 o 
   0  27   1        6.93        0.00     94.86 o 
   1  27   1       96.24      167.79    102.62 o 
   2  27   1      254.28      381.80    164.44 o 
   3  27   1     1248.26     1358.04    241.14 o 
   4  27   1      144.19        6.32    125.53 o 
   5  27   1        3.20      125.81    178.59 o 
   6  27   1      331.80     1000.48    321.45 o 
  -5  28   1       80.92      292.16    230.76 o 
  -4  28   1      666.69      719.47    192.51 o 
  -3  28   1       98.89      320.65    155.22 o 
  -2  28   1      102.56      131.36    137.22 o 
  -1  28   1       48.17      137.52    131.30 o 
   0  28   1      308.62      431.97    128.13 o 
   1  28   1      240.26      114.41    102.54 o 
   2  28   1      711.86      947.32    236.98 o 
   3  28   1       59.70      283.31    153.50 o 
   4  28   1      696.09      770.59    206.14 o 
  -1  29   1      250.25      279.72    207.08 o 
   0  29   1      376.96      397.30    166.99 o 
   1  29   1        2.51       83.57    164.74 o 
 -18   0   2      403.94      603.58    246.01 o 
 -17   0   2     1306.35     1438.46    243.46 o 
 -16   0   2      548.86      580.91    168.41 o 
 -15   0   2      708.08      759.03    176.98 o 
 -14   0   2      883.96     1006.16    142.60 o 
 -13   0   2     4191.95     4117.96    313.27 o 
 -12   0   2      592.64      459.61     91.81 o 
 -11   0   2       21.90       16.84     52.99 o 
 -10   0   2     2015.72     1820.56    141.56 o 
  -9   0   2     6515.19     6393.98    390.01 o 
  -8   0   2      710.50      750.91     63.33 o 
  -7   0   2    12518.41    10857.82    570.90 o 
  -6   0   2     2837.69     2539.97    158.99 o 
  -5   0   2    60212.09    53375.90   3055.37 o 
  -4   0   2      335.45      398.62     40.08 o 
  -3   0   2       79.88       77.37     16.52 o 
  -2   0   2    37034.80    37627.95   1687.24 o 
  -1   0   2    71573.82    51101.94  15228.61 o 
   0   0   2    14307.35    13883.60   1032.96 o 
   1   0   2     3530.57     4647.42    124.05 o 
   2   0   2    49360.77    53473.38   1136.08 o 
   3   0   2    17033.64    18278.88    265.41 o 
   4   0   2    38213.07    39075.64    376.74 o 
   5   0   2      295.05      286.03     44.14 o 
   6   0   2     8390.80     4284.06   1246.02 o 
   7   0   2      336.34      345.39     47.06 o 
   8   0   2     3729.44     3150.37    136.41 o 
   9   0   2      664.32      829.85     77.74 o 
  10   0   2    11410.45    11453.82    281.65 o 
  11   0   2       26.38       46.28     55.79 o 
  12   0   2     3702.17     3430.79    228.63 o 
  13   0   2     2225.53     2228.02    172.29 o 
  14   0   2     1806.51     2132.48    231.52 o 
  15   0   2     3714.20     3784.11    626.65 o 
  16   0   2     1953.93     1772.59    234.28 o 
  17   0   2        6.75        0.00    112.19 o 
  18   0   2        0.60        0.00    174.57 o 
 -18   1   2       86.64      252.53    119.53 o 
 -17   1   2      342.30      422.55    124.92 o 
 -16   1   2        2.36       90.17     86.12 o 
 -15   1   2      396.59      447.97     89.99 o 
 -14   1   2     1423.43     1456.30    115.52 o 
 -13   1   2      212.43      251.02     63.12 o 
 -12   1   2        3.10        5.91     42.37 o 
 -11   1   2      592.77      726.21     72.53 o 
 -10   1   2     1489.40     1452.42     74.88 o 
  -9   1   2     2890.41     2850.31    130.92 o 
  -8   1   2      741.71      683.93     42.15 o 
  -7   1   2     1807.51     1615.08     63.97 o 
  -6   1   2    22289.64    19843.23    891.67 o 
  -5   1   2      258.86      262.55     23.37 o 
  -4   1   2    19579.58    17439.63    818.83 o 
  -3   1   2    19730.82    20077.22    644.31 o 
  -2   1   2    19801.83    20894.77    512.36 o 
  -1   1   2    63508.56    66208.41   3001.70 o 
   0   1   2       47.74       32.74     11.22 o 
   1   1   2     3872.85     3770.20    113.88 o 
   2   1   2    22427.22    23198.79    355.71 o 
   3   1   2     4585.09     4287.38     72.66 o 
   4   1   2     9090.18    10045.58    199.66 o 
   5   1   2     2112.08     2088.30    176.30 o 
   6   1   2     2062.38     1964.70     91.13 o 
   7   1   2     3022.99     2580.88    195.16 o 
   8   1   2     7533.09     6829.00    474.21 o 
   9   1   2     2627.52     2440.52     76.75 o 
  10   1   2      315.43      316.89     43.37 o 
  11   1   2     6563.44     6583.99    136.96 o 
  12   1   2       20.74        0.00     38.43 o 
  13   1   2       34.58       25.71     53.75 o 
  14   1   2     1157.71     1235.12    132.54 o 
  15   1   2     1186.70     1467.83    150.37 o 
  16   1   2      119.64      184.12     92.48 o 
  17   1   2      206.46      179.49    105.73 o 
  18   1   2      486.74      625.51    160.89 o 
 -18   2   2      290.06      559.69    154.67 o 
 -17   2   2       32.04      124.89     96.33 o 
 -16   2   2      184.14      300.31     89.32 o 
 -15   2   2       63.26      138.14     75.08 o 
 -14   2   2       74.01       72.23     65.06 o 
 -13   2   2     1078.09     1172.09    100.50 o 
 -12   2   2      797.71      861.39     84.20 o 
 -11   2   2      499.18      570.13     66.96 o 
 -10   2   2      849.99      953.75     65.73 o 
  -9   2   2       12.35       79.15     28.92 o 
  -8   2   2      121.59       94.84     22.36 o 
  -7   2   2       35.18      135.08     22.57 o 
  -6   2   2      240.78      257.92     32.33 o 
  -5   2   2     1079.51     1034.22     43.98 o 
  -4   2   2     8683.68     8567.14    406.98 o 
  -3   2   2     3068.65     3236.99    108.04 o 
  -2   2   2    45130.57    41270.24   5384.05 o 
  -1   2   2    27358.35    30385.53    629.40 o 
   0   2   2     3295.78     3554.96    121.57 o 
   1   2   2     8690.26     8631.12    789.89 o 
   2   2   2    54852.73    53073.08   6254.09 o 
   3   2   2    11611.60    11841.63    362.78 o 
   4   2   2     2121.83     2107.10    350.50 o 
   5   2   2      865.22      978.08     81.93 o 
   6   2   2      294.68      416.01     47.45 o 
   7   2   2      153.07      170.93     26.19 o 
   8   2   2       69.92      145.09     26.62 o 
   9   2   2      733.64      520.30    112.78 o 
  10   2   2       72.61      109.31     31.45 o 
  11   2   2       40.20       65.21     36.51 o 
  12   2   2       95.56      136.09     45.51 o 
  13   2   2      115.22      115.52     55.50 o 
  14   2   2      806.35      772.57    108.63 o 
  15   2   2      870.44      874.03    125.17 o 
  16   2   2       57.42       68.54     90.28 o 
  17   2   2        0.23       82.32     96.71 o 
  18   2   2        0.25       58.71     99.28 o 
 -18   3   2      351.92      285.73    130.93 o 
 -17   3   2      367.51      603.85    146.62 o 
 -16   3   2       19.05        0.00     73.07 o 
 -15   3   2        7.10       34.62     68.51 o 
 -14   3   2     2314.08     2359.08    153.25 o 
 -13   3   2     2020.90     2210.92    137.70 o 
 -12   3   2     1448.73     1802.11    107.32 o 
 -11   3   2        1.03       12.30     35.02 o 
 -10   3   2     8283.34     7233.59    208.57 o 
  -9   3   2      375.86      391.85     43.89 o 
  -8   3   2     2445.81     1932.10     77.74 o 
  -7   3   2      374.03      403.75     40.33 o 
  -6   3   2     9669.89     8999.35    406.63 o 
  -5   3   2      516.44      503.01     38.82 o 
  -4   3   2       18.15       36.86     11.82 o 
  -3   3   2     5476.45     4854.38    486.66 o 
  -2   3   2    46916.76    40472.59   5606.95 o 
  -1   3   2    41972.39    48185.65   1039.18 o 
   0   3   2      150.20      311.91     18.53 o 
   1   3   2      527.97      568.76     48.19 o 
   2   3   2    82345.48    94219.50   1307.78 o 
   3   3   2     6929.94     7120.57    161.10 o 
   4   3   2     1828.54     1465.35     58.74 o 
   5   3   2        7.76       79.81     16.79 o 
   6   3   2     1206.68     1157.62     45.96 o 
   7   3   2    26463.59    25902.83    683.74 o 
   8   3   2      268.80      259.83     33.97 o 
   9   3   2     2162.43     1918.22     70.05 o 
  10   3   2      104.87       76.47     30.65 o 
  11   3   2     7587.35     6734.06    433.61 o 
  12   3   2      652.70      660.80     77.24 o 
  13   3   2        1.97       47.95     49.87 o 
  14   3   2      605.07      699.13     98.14 o 
  15   3   2     1791.01     1738.26    157.43 o 
  16   3   2      138.14      172.31     93.08 o 
  17   3   2       43.97       64.71     89.06 o 
  18   3   2      618.14      751.58    150.02 o 
 -18   4   2       59.63      150.16    114.80 o 
 -17   4   2       14.38        0.00     81.24 o 
 -16   4   2      427.97      628.05    106.67 o 
 -15   4   2     1127.88     1274.47    129.81 o 
 -14   4   2      504.05      516.19     93.21 o 
 -13   4   2     1191.62     1399.45    120.71 o 
 -12   4   2      314.68      313.90     75.94 o 
 -11   4   2     4681.49     4781.51    204.86 o 
 -10   4   2     1864.21     1744.54     84.09 o 
  -9   4   2    14785.84    14523.71    475.60 o 
  -8   4   2     4560.54     3716.10    136.88 o 
  -7   4   2       93.94      137.23     27.38 o 
  -6   4   2     2919.67     2236.39    166.89 o 
  -5   4   2    16586.84    13542.95   1865.14 o 
  -4   4   2     2975.15     2889.13    157.96 o 
  -3   4   2     2873.17     3011.67    101.70 o 
  -2   4   2    61608.93    67487.54   2198.88 o 
  -1   4   2     2129.92     2201.26     44.93 o 
   0   4   2      764.09      829.79     28.97 o 
   1   4   2      189.75      302.94     55.23 o 
   2   4   2    19524.79    20885.17    270.53 o 
   3   4   2    18545.92    21707.07    491.97 o 
   4   4   2      526.74      621.30     34.69 o 
   5   4   2     2793.76     2257.41     70.82 o 
   6   4   2    14414.14    13441.42    271.15 o 
   7   4   2     4476.52     4641.35    118.52 o 
   8   4   2     8120.49     8186.43    179.95 o 
   9   4   2     5731.40     5967.35    123.85 o 
  10   4   2     3553.37     3730.05    100.15 o 
  11   4   2      762.54      812.61     76.71 o 
  12   4   2     3562.98     3099.47    431.38 o 
  13   4   2      154.06      144.53     58.60 o 
  14   4   2      545.49      679.96     96.34 o 
  15   4   2       67.89      182.36     84.13 o 
  16   4   2      489.30      405.78    114.80 o 
  17   4   2      473.86      414.58    122.13 o 
  18   4   2        3.86       45.72    119.51 o 
 -18   5   2       60.26        0.00     91.79 o 
 -17   5   2       78.47      180.02     90.12 o 
 -16   5   2        0.96      113.74     84.27 o 
 -15   5   2       67.98       58.78     75.83 o 
 -14   5   2       53.85       44.87     69.50 o 
 -13   5   2     1234.08     1376.95    120.66 o 
 -12   5   2      234.41      243.15     68.65 o 
 -11   5   2      916.06      977.15     85.89 o 
 -10   5   2      976.13     1054.64     71.63 o 
  -9   5   2     3807.28     3579.49    205.76 o 
  -8   5   2      124.02      129.05     32.12 o 
  -7   5   2    13498.63    10741.28   1342.20 o 
  -6   5   2      625.69      663.76     46.95 o 
  -5   5   2       39.80       52.48     20.91 o 
  -4   5   2    14948.57    14613.57    663.05 o 
  -3   5   2     5983.69     5841.58    149.53 o 
  -2   5   2     4776.62     4901.01    174.24 o 
  -1   5   2       41.13       19.82      9.82 o 
   0   5   2       12.40       39.36     11.27 o 
   1   5   2    20080.26    21954.76    469.05 o 
   2   5   2    15422.86    15998.42    305.37 o 
   3   5   2     2966.53     3240.65     72.86 o 
   4   5   2    12197.23    13671.66    318.01 o 
   5   5   2      279.92      312.33     27.82 o 
   6   5   2     4459.28     5250.48     94.59 o 
   7   5   2       14.45       56.39     23.92 o 
   8   5   2     6220.62     5827.40    183.26 o 
   9   5   2     2319.90     2287.43     76.64 o 
  10   5   2      993.02      995.85     63.54 o 
  11   5   2        0.54        2.84     41.31 o 
  12   5   2     1655.86     1924.50    113.81 o 
  13   5   2      807.32      775.61    138.54 o 
  14   5   2      128.29      216.74     80.08 o 
  15   5   2      200.65      158.57     85.87 o 
  16   5   2       25.23       25.93     86.58 o 
  17   5   2      474.39      501.25    153.64 o 
  18   5   2      185.51      246.23    140.21 o 
 -18   6   2       96.97       33.96     97.29 o 
 -17   6   2      238.75      223.55     97.49 o 
 -16   6   2        1.82       49.85     81.68 o 
 -15   6   2        4.93        0.00     71.18 o 
 -14   6   2      316.63      378.14     86.22 o 
 -13   6   2      689.69      727.33     99.90 o 
 -12   6   2      315.62      381.68     66.77 o 
 -11   6   2      240.80      262.82     58.33 o 
 -10   6   2       87.39       67.84     41.02 o 
  -9   6   2     4340.75     4002.98    399.89 o 
  -8   6   2     2054.23     2155.88    224.15 o 
  -7   6   2       41.09       78.43     25.33 o 
  -6   6   2      321.45      288.76     39.41 o 
  -5   6   2    10789.62    10817.21    463.84 o 
  -4   6   2       52.56       45.66     15.09 o 
  -3   6   2     1901.86     1620.14    128.24 o 
  -2   6   2     2990.85     3444.77    111.64 o 
  -1   6   2      784.96     1021.73     36.93 o 
   0   6   2     4595.80     5433.11    135.89 o 
   1   6   2     2207.30     2425.48    117.72 o 
   2   6   2       39.67       56.82     14.98 o 
   3   6   2     5929.57     6258.12     80.02 o 
   4   6   2     3179.74     3423.50     93.57 o 
   5   6   2      129.28      213.00     25.78 o 
   6   6   2    16336.61    17171.88    426.84 o 
   7   6   2     1708.01     1671.80     61.46 o 
   8   6   2     1999.48     2009.82     69.92 o 
   9   6   2     1341.92     1312.00     69.90 o 
  10   6   2      540.85      670.50     77.31 o 
  11   6   2     1585.31     1813.77    104.51 o 
  12   6   2       27.91       10.57     48.14 o 
  13   6   2       59.93       76.87     54.12 o 
  14   6   2      157.64      125.67     67.14 o 
  15   6   2       10.05        0.00     75.36 o 
  16   6   2      296.38      375.67    122.65 o 
  17   6   2        1.87       93.88    124.62 o 
  18   6   2      117.91      124.36    139.25 o 
 -18   7   2      285.68      211.12    127.41 o 
 -17   7   2      358.42      360.00    108.54 o 
 -16   7   2        3.63       79.35     83.59 o 
 -15   7   2      367.01      410.36    106.97 o 
 -14   7   2     1265.08     1198.40    124.79 o 
 -13   7   2      202.08      154.59     72.50 o 
 -12   7   2      421.12      459.32     73.95 o 
 -11   7   2     2051.53     2050.03    111.45 o 
 -10   7   2     3602.75     2619.67    494.04 o 
  -9   7   2      800.90      843.06     73.52 o 
  -8   7   2     1214.04     1212.90     65.01 o 
  -7   7   2     4848.44     4881.53    225.11 o 
  -6   7   2     6461.53     6146.78    379.92 o 
  -5   7   2     2861.10     2808.12    147.99 o 
  -4   7   2     5089.88     5226.10    169.58 o 
  -3   7   2     1910.44     1629.84    229.47 o 
  -2   7   2     2754.76     2594.62     99.08 o 
  -1   7   2     3766.97     4222.14    123.09 o 
   0   7   2     2129.93     1854.82     45.81 o 
   1   7   2    35095.35    38847.60    586.11 o 
   2   7   2      565.19      731.11     38.06 o 
   3   7   2    11441.07    12385.52    173.62 o 
   4   7   2     4472.91     4982.82     96.16 o 
   5   7   2     4421.80     4344.30    129.13 o 
   6   7   2      681.87      785.59     46.83 o 
   7   7   2    21931.20    22305.64    542.93 o 
   8   7   2     7410.94     6841.83    132.97 o 
   9   7   2     1529.99     1998.57     77.30 o 
  10   7   2     3813.14     3692.95    126.24 o 
  11   7   2       82.46      121.95     47.15 o 
  12   7   2      152.47      189.41     57.08 o 
  13   7   2      500.61      317.20     83.22 o 
  14   7   2      926.66     1055.75    114.41 o 
  15   7   2      137.21      245.89     92.02 o 
  16   7   2        3.22       91.22    104.30 o 
  17   7   2        4.76      101.89    170.56 o 
  18   7   2      437.18      484.51    179.99 o 
 -18   8   2       39.00      140.58    124.93 o 
 -17   8   2       38.21      145.13     94.41 o 
 -16   8   2      698.26      816.64    134.32 o 
 -15   8   2      669.66      688.39    123.94 o 
 -14   8   2      430.90      350.79     89.42 o 
 -13   8   2       84.61       87.51     65.71 o 
 -12   8   2     7037.36     5337.70    735.27 o 
 -11   8   2        2.47       23.25     47.23 o 
 -10   8   2      441.29      367.12     58.98 o 
  -9   8   2      384.76      505.22     62.54 o 
  -8   8   2     9603.43     9707.13    424.98 o 
  -7   8   2        8.87       17.49     28.11 o 
  -6   8   2     4101.18     4156.58    192.51 o 
  -5   8   2      959.32      899.33     55.61 o 
  -4   8   2     6922.13     6341.30    139.22 o 
  -3   8   2      168.31      118.98     22.27 o 
  -2   8   2    13358.10    13294.73    409.53 o 
  -1   8   2     5605.68     6560.92    154.73 o 
   0   8   2       14.99       38.95     13.56 o 
   1   8   2    16251.14    19156.64    378.81 o 
   2   8   2     9273.74     9614.59    145.61 o 
   3   8   2     1071.05      971.36     43.40 o 
   4   8   2     1380.12     1642.40     51.79 o 
   5   8   2    46268.53    48674.20   1047.73 o 
   6   8   2       34.53       40.75     22.76 o 
   7   8   2     2670.77     2611.33     76.29 o 
   8   8   2       97.68      255.64     40.37 o 
   9   8   2     8181.60     7694.03    175.19 o 
  10   8   2        0.79       17.54     40.05 o 
  11   8   2       17.35       48.54     43.51 o 
  12   8   2     3962.27     4022.42    226.22 o 
  13   8   2     1578.77     1699.10    146.59 o 
  14   8   2        2.54       50.93     80.19 o 
  15   8   2        5.30      101.14     98.77 o 
  16   8   2      638.04      503.36    138.35 o 
  17   8   2      344.95      403.29    146.19 o 
  18   8   2      132.67       14.85    211.89 o 
 -18   9   2        0.34       28.42    117.08 o 
 -17   9   2       77.25      104.21    106.75 o 
 -16   9   2      552.16      453.13    124.10 o 
 -15   9   2      952.87     1017.66    140.65 o 
 -14   9   2      162.27      197.84     92.05 o 
 -13   9   2        1.16        5.93     52.52 o 
 -12   9   2       70.23       43.74     54.05 o 
 -11   9   2      225.85      281.53     63.02 o 
 -10   9   2       11.97        9.75     42.03 o 
  -9   9   2      529.41      497.67     64.91 o 
  -8   9   2      138.34      170.91     44.87 o 
  -7   9   2     2204.60     1895.84     91.00 o 
  -6   9   2     2183.59     2293.82    102.84 o 
  -5   9   2    16250.22    16963.42    670.85 o 
  -4   9   2     2093.25     2201.35     68.98 o 
  -3   9   2    16211.03    16374.86    458.73 o 
  -2   9   2      456.50      536.24     47.94 o 
  -1   9   2       24.50       40.56     15.26 o 
   0   9   2     7646.37     8533.81    170.53 o 
   1   9   2     6408.22     6771.16    155.82 o 
   2   9   2     8845.63     9137.30    402.78 o 
   3   9   2       78.51      105.64     24.86 o 
   4   9   2       69.64       50.54     20.21 o 
   5   9   2      481.35      712.72     44.46 o 
   6   9   2      247.36      373.01     37.57 o 
   7   9   2     2143.08     2655.71     78.51 o 
   8   9   2     3143.49     3317.38    158.14 o 
   9   9   2       40.89        3.10     37.70 o 
  10   9   2      121.97      188.32     47.95 o 
  11   9   2      924.85     1064.03    102.17 o 
  12   9   2     1054.58     1105.59    109.89 o 
  13   9   2      336.39      294.79     92.68 o 
  14   9   2       38.31       24.66     80.45 o 
  15   9   2       48.00       79.70     80.92 o 
  16   9   2       54.32       39.46     98.11 o 
  17   9   2      861.64      715.39    152.61 o 
 -17  10   2       69.72       58.40    105.55 o 
 -16  10   2      328.63      466.58    128.39 o 
 -15  10   2      229.83      282.21    104.33 o 
 -14  10   2       13.23       76.42     82.77 o 
 -13  10   2      218.75      206.15     73.51 o 
 -12  10   2      412.57      369.81     80.91 o 
 -11  10   2      170.11      383.51     73.91 o 
 -10  10   2      461.82      532.56     73.07 o 
  -9  10   2     3891.40     3933.74    154.71 o 
  -8  10   2      361.88      369.04     72.54 o 
  -7  10   2      815.25      903.73     71.22 o 
  -6  10   2      318.35      389.91     39.58 o 
  -5  10   2       26.93       59.88     24.73 o 
  -4  10   2        1.47       26.13     22.00 o 
  -3  10   2     2468.20     2688.55    111.09 o 
  -2  10   2     1516.34     1412.53     49.38 o 
  -1  10   2     5873.74     7396.38    164.60 o 
   0  10   2     1720.63     2066.04     58.37 o 
   1  10   2     3539.39     2699.42    258.63 o 
   2  10   2     4372.79     3551.26    271.87 o 
   3  10   2     7733.02     7578.68    133.56 o 
   4  10   2     3176.52     3665.92     93.34 o 
   5  10   2     2319.50     2588.57     84.46 o 
   6  10   2     4898.92     4097.71    115.70 o 
   7  10   2        8.54       28.26     26.21 o 
   8  10   2      407.99      243.35     43.48 o 
   9  10   2      325.99      504.80     64.79 o 
  10  10   2       58.88       21.57     45.66 o 
  11  10   2      279.47      491.32     99.45 o 
  12  10   2      148.83      216.86     84.91 o 
  13  10   2       19.12        0.00     73.70 o 
  14  10   2       23.22      106.72     83.75 o 
  15  10   2       21.81       32.99     84.55 o 
  16  10   2        1.22       82.91    109.44 o 
  17  10   2       29.18      144.64    123.54 o 
 -17  11   2      402.29      312.08    157.41 o 
 -16  11   2      794.26      776.85    139.96 o 
 -15  11   2     1769.93     1549.22    200.91 o 
 -14  11   2      618.72      701.42    121.09 o 
 -13  11   2     1544.19     1485.15    133.42 o 
 -12  11   2       47.44       52.20     60.05 o 
 -11  11   2    10847.12    10736.09    780.85 o 
 -10  11   2       61.49       58.25     48.28 o 
  -9  11   2        0.82        0.47     39.67 o 
  -8  11   2      669.70      811.33     74.94 o 
  -7  11   2     2972.51     2770.68    148.01 o 
  -6  11   2       12.75       25.05     30.58 o 
  -5  11   2     1493.98     1628.60     68.51 o 
  -4  11   2     2559.83     2432.29    146.70 o 
  -3  11   2    18669.83    17949.87    466.88 o 
  -2  11   2        1.56       23.36     17.69 o 
  -1  11   2     3066.78     3897.40     81.25 o 
   0  11   2    16400.45    16457.79    284.14 o 
   1  11   2    21077.07    20972.69   1596.41 o 
   2  11   2     1102.17      978.36    131.20 o 
   3  11   2      249.56      156.61     29.07 o 
   4  11   2    21282.37    22246.06    308.37 o 
   5  11   2      307.61      395.03     39.74 o 
   6  11   2     7273.13     7386.74    308.07 o 
   7  11   2      532.29      583.30     50.28 o 
   8  11   2     4624.85     4731.20    195.16 o 
   9  11   2        1.59       30.77     62.56 o 
  10  11   2      984.24      989.31    123.31 o 
  11  11   2      887.33      823.47    122.61 o 
  12  11   2     1360.20     1576.15    175.69 o 
  13  11   2      273.86      331.86     99.74 o 
  14  11   2      461.94      707.43    126.70 o 
  15  11   2      160.11      325.21    104.99 o 
  16  11   2      158.09      237.32    119.08 o 
  17  11   2      452.25      255.55    189.01 o 
 -17  12   2       38.67      104.88    177.03 o 
 -16  12   2      677.25      423.56    154.79 o 
 -15  12   2      867.00      851.14    144.76 o 
 -14  12   2      684.43      765.38    112.16 o 
 -13  12   2      485.06      487.00     96.07 o 
 -12  12   2     4353.54     4264.84    360.06 o 
 -11  12   2      213.28      209.37     62.99 o 
 -10  12   2     1378.23     1467.22    108.07 o 
  -9  12   2       24.14       50.50     45.60 o 
  -8  12   2     1950.99     2129.66    124.76 o 
  -7  12   2     1177.36     1260.52     87.93 o 
  -6  12   2     2132.16     2216.93    120.26 o 
  -5  12   2     1311.97     1382.37     73.77 o 
  -4  12   2     5750.30     5903.88    191.03 o 
  -3  12   2      416.70      445.87     45.11 o 
  -2  12   2      230.79      301.50     32.92 o 
  -1  12   2     2760.97     2305.63     69.65 o 
   0  12   2    15892.42    15335.80    247.48 o 
   1  12   2    28174.33    25315.67   1632.71 o 
   2  12   2     8620.17     8073.00    762.53 o 
   3  12   2     3295.81     3349.70     81.36 o 
   4  12   2      136.46      144.35     29.35 o 
   5  12   2    10622.74     8714.39    152.48 o 
   6  12   2     4458.78     4877.55    106.48 o 
   7  12   2     2317.77     2622.27     92.85 o 
   8  12   2     5540.91     6196.67    234.71 o 
   9  12   2     5627.08     5324.89    211.16 o 
  10  12   2     1007.57     1068.31    131.31 o 
  11  12   2        4.78       60.64     77.89 o 
  12  12   2      534.00      673.15    117.67 o 
  13  12   2     2256.25     2181.28    182.53 o 
  14  12   2       67.22       58.79     88.81 o 
  15  12   2        0.63       26.79     88.62 o 
  16  12   2      349.41      347.59    131.34 o 
  17  12   2      156.87      543.78    386.07 o 
 -16  13   2       47.78        0.00    127.46 o 
 -15  13   2        1.46       66.34    122.51 o 
 -14  13   2       62.73        0.00     79.77 o 
 -13  13   2        0.50       12.92     71.77 o 
 -12  13   2        0.94       64.15     69.28 o 
 -11  13   2      274.44      267.47     68.42 o 
 -10  13   2      204.74      302.04     68.45 o 
  -9  13   2      819.48      746.31     83.99 o 
  -8  13   2     1151.04     1262.16     95.84 o 
  -7  13   2     2183.90     2222.86    104.90 o 
  -6  13   2        1.98       24.80     35.19 o 
  -5  13   2      526.19      541.29     52.79 o 
  -4  13   2        0.05        0.00     23.05 o 
  -3  13   2       25.23       43.77     22.45 o 
  -2  13   2       10.34       11.86     20.13 o 
  -1  13   2     1889.25     2154.64     70.07 o 
   0  13   2     1689.38     1892.89    102.81 o 
   1  13   2     2706.49     3190.34    147.36 o 
   2  13   2      192.38      132.48     27.43 o 
   3  13   2        0.46       43.12     23.24 o 
   4  13   2     3531.69     3577.36    104.53 o 
   5  13   2      632.71      588.40     56.14 o 
   6  13   2      321.59      467.02     53.15 o 
   7  13   2     1038.33     1063.72     81.16 o 
   8  13   2       38.62       42.42     63.68 o 
   9  13   2      275.92      205.82     84.70 o 
  10  13   2     1354.85     1334.83    146.09 o 
  11  13   2      144.15      152.06     87.23 o 
  12  13   2      425.69      622.84    120.71 o 
  13  13   2      309.64      455.07    119.46 o 
  14  13   2      316.71      321.81    114.78 o 
  15  13   2       45.42      139.48    100.95 o 
  16  13   2      101.41       70.55    109.42 o 
 -16  14   2      434.77      402.99    158.24 o 
 -15  14   2      234.21      435.39    153.93 o 
 -14  14   2       64.22       75.02     96.41 o 
 -13  14   2      109.52      145.79     79.74 o 
 -12  14   2     1702.52     1702.55    141.78 o 
 -11  14   2       54.46       92.71     59.77 o 
 -10  14   2     1911.91     2028.24    126.06 o 
  -9  14   2      364.92      388.21     72.22 o 
  -8  14   2     3429.07     3173.01    162.78 o 
  -7  14   2      569.53      672.67     74.85 o 
  -6  14   2     1832.74     1938.06     99.10 o 
  -5  14   2     1279.77     1151.68     78.23 o 
  -4  14   2     4235.51     3566.89    437.80 o 
  -3  14   2     3552.99     2985.95    208.63 o 
  -2  14   2     2389.50     2516.19     76.59 o 
  -1  14   2     7633.05     6946.32    162.08 o 
   0  14   2     3123.95     2788.49    177.85 o 
   1  14   2    18443.25    16612.60    487.30 o 
   2  14   2      100.19      161.60     30.45 o 
   3  14   2      126.65      180.48     32.40 o 
   4  14   2       21.82       51.37     30.36 o 
   5  14   2     2332.64     2087.85     98.75 o 
   6  14   2       11.04        0.00     35.78 o 
   7  14   2       99.44      216.45     57.97 o 
   8  14   2       27.04        3.85     64.63 o 
   9  14   2     1109.35     1287.64    142.95 o 
  10  14   2      118.70      103.05     81.40 o 
  11  14   2      881.43     1072.58    141.80 o 
  12  14   2      321.49      430.32    115.98 o 
  13  14   2     1615.17     1550.03    280.59 o 
  14  14   2       10.26        0.00     97.41 o 
  15  14   2      214.50      104.87    110.16 o 
  16  14   2      404.29      508.22    270.49 o 
 -15  15   2      759.63      630.81    186.64 o 
 -14  15   2       51.37        0.00     93.43 o 
 -13  15   2      273.35      389.99    112.74 o 
 -12  15   2      179.43      292.76     90.86 o 
 -11  15   2     2888.07     2855.43    297.74 o 
 -10  15   2     1447.62     1421.94    113.91 o 
  -9  15   2     2077.69     1929.04    159.34 o 
  -8  15   2     3880.71     3433.84    216.39 o 
  -7  15   2     5150.96     4499.37    202.51 o 
  -6  15   2        0.45       36.31     41.33 o 
  -5  15   2       18.50       72.32     37.67 o 
  -4  15   2     2745.43     2336.87    372.68 o 
  -3  15   2    10551.91    10275.96    231.97 o 
  -2  15   2      775.51      790.87     59.60 o 
  -1  15   2      456.32      499.00     46.28 o 
   0  15   2     4250.13     4021.68    304.70 o 
   1  15   2     7859.47     7941.02    153.66 o 
   2  15   2      187.27      261.33     37.80 o 
   3  15   2      994.98     1143.96     72.01 o 
   4  15   2    15218.01    14861.48    217.81 o 
   5  15   2      847.03      883.11     68.88 o 
   6  15   2     2313.48     2677.63    138.26 o 
   7  15   2     1995.03     2009.64    153.08 o 
   8  15   2     6734.93     6376.61    264.05 o 
   9  15   2      599.79      510.05    112.43 o 
  10  15   2      935.65     1073.67    139.99 o 
  11  15   2      160.82      197.56     95.40 o 
  12  15   2     1394.59     1478.13    166.26 o 
  13  15   2     1012.40     1027.99    156.76 o 
  14  15   2      167.74      159.12    123.62 o 
  15  15   2       56.17       53.22    115.08 o 
  16  15   2      107.01       36.21    225.58 o 
 -15  16   2       50.78       60.37    115.96 o 
 -14  16   2       54.95       62.32     96.30 o 
 -13  16   2       58.45      144.68    101.98 o 
 -12  16   2     1120.88     1150.24    148.06 o 
 -11  16   2      289.15      304.32    100.11 o 
 -10  16   2      316.21      257.46     72.15 o 
  -9  16   2     1443.47     1397.45    112.57 o 
  -8  16   2      257.39      329.43     70.10 o 
  -7  16   2      289.54      339.00     68.32 o 
  -6  16   2     2151.82     2131.74    157.38 o 
  -5  16   2     1101.39     1080.34    124.32 o 
  -4  16   2       97.39       58.67     32.45 o 
  -3  16   2      175.27      139.62     33.87 o 
  -2  16   2     1054.39     1085.90     81.18 o 
  -1  16   2      707.76      833.66     57.61 o 
   0  16   2      534.98      585.33     91.88 o 
   1  16   2      487.58      610.69     51.21 o 
   2  16   2     8911.40     8276.59    273.01 o 
   3  16   2     4786.09     4411.59    216.35 o 
   4  16   2        6.60       74.48     36.07 o 
   5  16   2     3017.07     3342.08    139.53 o 
   6  16   2     3348.11     3257.72    143.12 o 
   7  16   2      103.92       56.55     73.43 o 
   8  16   2      651.36      736.00    122.80 o 
   9  16   2     3211.82     2925.68    185.80 o 
  10  16   2      244.50      388.69    108.03 o 
  11  16   2      137.10      139.54     98.09 o 
  12  16   2      459.97      395.38    121.78 o 
  13  16   2       39.79       52.25    118.14 o 
  14  16   2        1.77        4.75    132.66 o 
  15  16   2        1.84       17.93    127.39 o 
 -15  17   2        3.00        0.00    206.68 o 
 -14  17   2      209.02       55.80    111.74 o 
 -13  17   2      400.45      337.33    118.78 o 
 -12  17   2      718.84      603.05    138.09 o 
 -11  17   2       68.29      129.53     94.28 o 
 -10  17   2        3.89        0.00     78.72 o 
  -9  17   2     1183.54     1359.67    114.51 o 
  -8  17   2      162.25      254.81     68.11 o 
  -7  17   2      787.68      886.15    104.73 o 
  -6  17   2      671.08      846.39     88.65 o 
  -5  17   2     1027.56      801.95    139.83 o 
  -4  17   2      195.11      276.44     47.45 o 
  -3  17   2     1115.38     1097.36    118.68 o 
  -2  17   2     6170.36     6251.63    157.35 o 
  -1  17   2       26.69       80.41     32.80 o 
   0  17   2      471.84      424.39     60.67 o 
   1  17   2      871.06      973.77     70.26 o 
   2  17   2       12.76      113.17     36.81 o 
   3  17   2      855.46      816.10    119.84 o 
   4  17   2     1160.80     1260.90     91.82 o 
   5  17   2       92.25      152.25     55.92 o 
   6  17   2        6.96       52.25     53.46 o 
   7  17   2     2635.06     2622.19    182.41 o 
   8  17   2      536.72      526.27    111.80 o 
   9  17   2      244.01      298.70    100.42 o 
  10  17   2       84.16       87.52     87.69 o 
  11  17   2        6.32        0.00     93.31 o 
  12  17   2      368.76      374.78    131.31 o 
  13  17   2      230.52      233.33    139.14 o 
  14  17   2        4.94       64.82    139.50 o 
  15  17   2        3.43      214.46    230.41 o 
 -14  18   2        6.60        0.00    113.34 o 
 -13  18   2      148.77      137.93    127.04 o 
 -12  18   2     1200.66     1246.34    167.23 o 
 -11  18   2     1256.02     1162.94    155.26 o 
 -10  18   2       54.87       13.13     85.96 o 
  -9  18   2      902.26      864.34    131.39 o 
  -8  18   2     2854.52     2994.34    276.48 o 
  -7  18   2        2.46       38.15     56.92 o 
  -6  18   2     2752.74     2879.78    136.87 o 
  -5  18   2     2554.04     1907.44    338.94 o 
  -4  18   2      734.70      727.57     82.45 o 
  -3  18   2     1182.00     1204.29     84.74 o 
  -2  18   2     1988.31     1709.70    199.47 o 
  -1  18   2        2.34       32.60     40.04 o 
   0  18   2      890.19      903.40     76.97 o 
   1  18   2     2399.56     2296.59     98.81 o 
   2  18   2       73.45       81.68     37.83 o 
   3  18   2     1271.73     1039.04    206.50 o 
   4  18   2     1727.36     1611.52    119.06 o 
   5  18   2     1965.24     2200.82    136.29 o 
   6  18   2      461.59      493.56     99.78 o 
   7  18   2      459.68      473.95    107.08 o 
   8  18   2      289.17      332.88     99.70 o 
   9  18   2     2554.50     2544.42    196.71 o 
  10  18   2       19.23        4.44     91.98 o 
  11  18   2      279.99      368.67    127.42 o 
  12  18   2      221.34       31.07    118.81 o 
  13  18   2      624.95      605.27    160.72 o 
  14  18   2        4.11      127.57    145.18 o 
 -14  19   2      778.47      689.58    284.53 o 
 -13  19   2      717.35      571.33    162.01 o 
 -12  19   2      500.08      446.08    129.34 o 
 -11  19   2      541.45      524.77    126.94 o 
 -10  19   2      700.13      924.17    142.03 o 
  -9  19   2       52.63      128.13     93.37 o 
  -8  19   2      118.60      168.71     77.87 o 
  -7  19   2     1497.31     1473.23    132.30 o 
  -6  19   2     3403.99     3250.92    142.30 o 
  -5  19   2      838.78      720.41     83.58 o 
  -4  19   2     3921.39     3893.07    145.37 o 
  -3  19   2     4612.25     4046.98    200.34 o 
  -2  19   2      944.78      813.05    156.80 o 
  -1  19   2     3154.12     2839.49    240.61 o 
   0  19   2     7383.20     6397.93    290.13 o 
   1  19   2     1743.38     1847.98    109.01 o 
   2  19   2      191.24      223.16     51.79 o 
   3  19   2     2218.68     1690.05    272.38 o 
   4  19   2      356.44      508.02     85.12 o 
   5  19   2      287.17      376.95     78.35 o 
   6  19   2      464.66      543.42    105.87 o 
   7  19   2     2889.22     3035.78    189.33 o 
   8  19   2     1291.79     1610.11    165.30 o 
   9  19   2       39.19      134.67     94.33 o 
  10  19   2      150.08      404.54    121.44 o 
  11  19   2     1912.82     1627.99    190.61 o 
  12  19   2      247.48      216.85    135.12 o 
  13  19   2        0.01        0.00    134.18 o 
 -13  20   2      370.63      373.26    160.39 o 
 -12  20   2       83.90       85.59    116.73 o 
 -11  20   2       65.98       44.28    105.84 o 
 -10  20   2        1.01        0.00     93.34 o 
  -9  20   2     1623.17     1633.02    169.02 o 
  -8  20   2      338.84      455.69    106.92 o 
  -7  20   2      527.81      560.33     98.02 o 
  -6  20   2       17.93       58.15     63.92 o 
  -5  20   2     2193.12     2059.76    143.23 o 
  -4  20   2        4.93       22.11     56.60 o 
  -3  20   2      582.48      621.38     80.94 o 
  -2  20   2     5110.67     4432.69    430.63 o 
  -1  20   2     3617.05     2955.51    515.92 o 
   0  20   2      461.17      507.24     73.94 o 
   1  20   2       82.43       62.22     52.32 o 
   2  20   2     2931.50     2818.64    126.30 o 
   3  20   2      139.50      101.03     58.96 o 
   4  20   2     2074.92     2005.91    138.68 o 
   5  20   2       53.42       86.61     62.20 o 
   6  20   2     1325.99     1514.89    153.64 o 
   7  20   2        0.46      120.64     80.56 o 
   8  20   2      125.56      152.78     96.45 o 
   9  20   2       23.38        0.00     94.31 o 
  10  20   2     1733.03     1529.17    185.96 o 
  11  20   2        2.66        0.00    123.29 o 
  12  20   2      230.68      271.89    146.38 o 
  13  20   2      126.06      319.94    185.26 o 
 -13  21   2        0.97       80.66    251.22 o 
 -12  21   2        1.75        0.00    117.79 o 
 -11  21   2       76.28       30.77    115.70 o 
 -10  21   2      122.68      119.37    106.57 o 
  -9  21   2       25.17       93.30     99.00 o 
  -8  21   2       91.76       50.52     86.22 o 
  -7  21   2      789.45      811.08    117.48 o 
  -6  21   2       63.87      120.02     67.18 o 
  -5  21   2       24.03       69.10     74.53 o 
  -4  21   2      342.36      298.44     92.77 o 
  -3  21   2      793.56      760.49    102.99 o 
  -2  21   2     1636.09     1665.78    113.89 o 
  -1  21   2       74.20       31.22     47.09 o 
   0  21   2      240.66      253.91     62.98 o 
   1  21   2      151.48      221.79     69.23 o 
   2  21   2      804.99      797.87    100.02 o 
   3  21   2      418.11      482.56     89.65 o 
   4  21   2      343.32      402.56     84.91 o 
   5  21   2      343.28      399.58    102.84 o 
   6  21   2      460.97      527.11    113.09 o 
   7  21   2        7.44        0.00     77.65 o 
   8  21   2      122.23      233.73     99.40 o 
   9  21   2       42.39        0.00     93.41 o 
  10  21   2       59.66      198.73    125.21 o 
  11  21   2        0.24      115.77    133.24 o 
  12  21   2      115.77      106.01    144.61 o 
 -12  22   2       62.60       67.02    248.82 o 
 -11  22   2       83.11       37.83    114.30 o 
 -10  22   2        1.32        0.00    105.34 o 
  -9  22   2      368.77      241.42    113.65 o 
  -8  22   2      189.17      109.55    102.30 o 
  -7  22   2      288.04      371.80    136.44 o 
  -6  22   2       80.31      201.11     91.12 o 
  -5  22   2     3852.00     3835.79    205.46 o 
  -4  22   2     1266.71     1337.50    147.18 o 
  -3  22   2        0.37        0.00     68.10 o 
  -2  22   2     3417.69     3181.01    156.96 o 
  -1  22   2     1360.05     1053.48    345.33 o 
   0  22   2      927.29      814.90    103.31 o 
   1  22   2      816.12      994.87    110.38 o 
   2  22   2     1497.55     1408.17    143.87 o 
   3  22   2      272.69      197.83     87.33 o 
   4  22   2      269.70      225.00     74.42 o 
   5  22   2      339.88      395.23    106.52 o 
   6  22   2       39.52       85.71     84.27 o 
   7  22   2      296.97      229.08     99.40 o 
   8  22   2      166.76      203.94     97.51 o 
   9  22   2       97.94      196.76    118.49 o 
  10  22   2     1893.87     1850.32    206.75 o 
  11  22   2        1.02      120.51    145.06 o 
 -11  23   2       15.46        0.00    175.26 o 
 -10  23   2     1286.11     1321.49    184.13 o 
  -9  23   2      356.09      163.20    149.39 o 
  -8  23   2      390.29      464.32    156.53 o 
  -7  23   2      206.26      266.79    116.60 o 
  -6  23   2     4146.29     4122.42    319.63 o 
  -5  23   2      451.76      490.28    112.03 o 
  -4  23   2     1592.06     1632.94    163.68 o 
  -3  23   2     1614.03     1825.21    164.60 o 
  -2  23   2      854.66      974.85    129.96 o 
  -1  23   2     4276.65     3884.13    199.20 o 
   0  23   2     1590.12     1327.20    220.55 o 
   1  23   2       81.35       65.02     65.77 o 
   2  23   2        9.26       20.66     71.76 o 
   3  23   2     3102.50     3195.75    187.74 o 
   4  23   2       30.13      147.40    102.98 o 
   5  23   2      161.08      218.68     91.38 o 
   6  23   2      110.01       49.15     87.33 o 
   7  23   2     1509.15     1549.92    173.50 o 
   8  23   2       83.32      140.98     99.34 o 
   9  23   2      547.76      556.83    136.83 o 
  10  23   2       14.52        0.00    131.81 o 
  11  23   2     1147.93      906.39    256.66 o 
 -10  24   2      138.71        0.00    254.43 o 
  -9  24   2      467.58      326.42    163.71 o 
  -8  24   2      362.25      514.14    168.21 o 
  -7  24   2       58.26      149.18    115.35 o 
  -6  24   2      202.85      212.71    122.72 o 
  -5  24   2     2203.02     2268.74    189.83 o 
  -4  24   2      340.86      352.25    104.64 o 
  -3  24   2       13.61       65.04     78.84 o 
  -2  24   2     1697.48     1773.72    187.36 o 
  -1  24   2       71.05      179.37     86.50 o 
   0  24   2      119.88      241.78     89.35 o 
   1  24   2      101.74        0.00     85.43 o 
   2  24   2      102.17      107.42     81.16 o 
   3  24   2        0.18       85.02     83.46 o 
   4  24   2       43.16      140.99    102.26 o 
   5  24   2       33.44       65.49     99.72 o 
   6  24   2      701.77      609.37    127.40 o 
   7  24   2      448.44      581.71    130.18 o 
   8  24   2      439.54      481.56    127.95 o 
   9  24   2       56.08        0.00    107.88 o 
  10  24   2       82.57      131.05    191.72 o 
  -9  25   2        0.62       96.71    179.87 o 
  -8  25   2       42.72       61.07    144.75 o 
  -7  25   2       15.46        1.51    110.72 o 
  -6  25   2       14.12      195.30    116.73 o 
  -5  25   2       25.42       88.57    107.27 o 
  -4  25   2        9.60       46.03     83.82 o 
  -3  25   2       16.48        0.00     91.45 o 
  -2  25   2      864.72      877.84    152.93 o 
  -1  25   2       92.61       48.99     78.59 o 
   0  25   2      141.67      170.16    103.64 o 
   1  25   2      249.84      247.03    107.97 o 
   2  25   2        6.75      107.57    101.02 o 
   3  25   2     1202.69     1216.01    174.22 o 
   4  25   2      113.61      111.53    100.25 o 
   5  25   2        4.40      124.22    110.48 o 
   6  25   2       35.64       97.92    111.72 o 
   7  25   2       45.30      274.83    145.74 o 
   8  25   2        3.72      118.92    110.19 o 
   9  25   2        9.81       83.51    185.70 o 
  -8  26   2       99.50      172.31    179.07 o 
  -7  26   2       19.65       34.38    154.76 o 
  -6  26   2      553.07      763.17    169.53 o 
  -5  26   2     1220.46     1665.10    210.03 o 
  -4  26   2       11.47       11.70     99.28 o 
  -3  26   2        1.53       36.87     96.82 o 
  -2  26   2      622.37      753.57    151.84 o 
  -1  26   2      594.13      577.91    175.88 o 
   0  26   2       10.66       40.95     95.81 o 
   1  26   2      109.98      140.74    100.57 o 
   2  26   2     1291.90     1214.88    179.15 o 
   3  26   2      644.35      654.67    185.16 o 
   4  26   2      202.69      247.86    148.39 o 
   5  26   2      226.28      251.07    151.82 o 
   6  26   2     2398.43     2694.15    520.00 o 
   7  26   2        3.65      269.00    140.41 o 
   8  26   2      564.19      563.85    317.44 o 
  -6  27   2      779.73      792.67    405.33 o 
  -5  27   2      161.55      310.71    162.90 o 
  -4  27   2      848.46      947.85    207.24 o 
  -3  27   2      559.40      751.07    159.65 o 
  -2  27   2       20.71        0.00     96.55 o 
  -1  27   2      954.03     1091.14    207.36 o 
   0  27   2       90.80      170.00    104.08 o 
   1  27   2       85.84      107.30     97.63 o 
   2  27   2       97.63       74.51    101.79 o 
   3  27   2      294.07      510.87    171.34 o 
   4  27   2      723.66      788.80    208.54 o 
   5  27   2      271.10      262.92    166.85 o 
  -4  28   2      535.38      721.56    268.08 o 
  -3  28   2       26.66      107.07    154.51 o 
  -2  28   2      176.43      286.62    138.31 o 
  -1  28   2        6.98      188.53    129.25 o 
   0  28   2        0.47        0.00    115.65 o 
   1  28   2      563.69      415.30    130.60 o 
   2  28   2        2.92      122.49    133.51 o 
   3  28   2      170.22      122.80    149.55 o 
   4  28   2       19.63        0.00    178.99 o 
 -19   1   3      327.68      461.91    372.42 o 
 -18   1   3        2.29       76.68    101.44 o 
 -17   1   3      384.38      487.61    123.36 o 
 -16   1   3      281.62      235.79     98.17 o 
 -15   1   3      300.17      438.23    107.02 o 
 -14   1   3     2604.18     3011.37    188.53 o 
 -13   1   3     2221.32     2159.91    122.43 o 
 -12   1   3        1.28       15.51     40.75 o 
 -11   1   3     1828.61     1828.07    102.56 o 
 -10   1   3     3775.17     3754.42    120.58 o 
  -9   1   3     6690.70     5577.13    248.99 o 
  -8   1   3      871.03      815.07     45.76 o 
  -7   1   3     2666.20     2444.79    105.42 o 
  -6   1   3    11161.82    10451.85    329.28 o 
  -5   1   3      684.79      641.27     32.06 o 
  -4   1   3     5987.01     5857.09    137.88 o 
  -3   1   3     8737.30     8548.98    207.54 o 
  -2   1   3    74179.20    80113.58   3334.67 o 
  -1   1   3    34701.97    34211.32   3741.69 o 
   0   1   3     1028.94      615.56    104.26 o 
   1   1   3      630.39      921.89     26.74 o 
   2   1   3    16348.62    17309.50    277.00 o 
   3   1   3    28456.67    31387.98    287.67 o 
   4   1   3       31.57       33.01     13.18 o 
   5   1   3     3592.91     3178.00     64.92 o 
   6   1   3     6316.97     6770.72    131.40 o 
   7   1   3      800.83      879.08     61.77 o 
   8   1   3       31.51       34.74     22.06 o 
   9   1   3     4646.94     3673.16    167.36 o 
  10   1   3     2921.71     2479.81    233.39 o 
  11   1   3     7629.26     7059.04    185.22 o 
  12   1   3     1270.70     1408.98     88.24 o 
  13   1   3      670.50      874.09     97.63 o 
  14   1   3     1500.72     1645.76    151.45 o 
  15   1   3      684.72      832.40    124.16 o 
  16   1   3       11.09       64.43     82.54 o 
  17   1   3        4.12        0.00     82.13 o 
  18   1   3      592.79      562.46    138.98 o 
 -18   2   3      370.76      609.85    156.31 o 
 -17   2   3       15.54       31.55     93.51 o 
 -16   2   3        1.26       34.22     87.92 o 
 -15   2   3      765.79      839.77    140.04 o 
 -14   2   3     3222.67     3241.72    164.65 o 
 -13   2   3      198.74      225.87     68.36 o 
 -12   2   3      269.84      317.00     61.09 o 
 -11   2   3     5340.42     5332.55    177.11 o 
 -10   2   3     3143.34     3063.05    146.29 o 
  -9   2   3     2115.75     2079.56    102.80 o 
  -8   2   3     6117.08     5804.39    221.19 o 
  -7   2   3    20355.83    17335.13    733.97 o 
  -6   2   3     3671.90     3948.78    188.21 o 
  -5   2   3    27213.33    25829.15    689.02 o 
  -4   2   3     1683.38     1398.31     67.48 o 
  -3   2   3     3539.49     3246.72     88.12 o 
  -2   2   3     5237.55     4111.82    930.83 o 
  -1   2   3    43443.25    43815.94   1012.33 o 
   0   2   3    64373.43    68231.84   1597.07 o 
   1   2   3   106265.54    95775.33  15351.51 o 
   2   2   3     6876.61     7296.89    161.67 o 
   3   2   3     2386.99     2810.48     58.55 o 
   4   2   3     1079.85     1329.05     49.03 o 
   5   2   3       28.06       92.71     18.20 o 
   6   2   3    17137.23    16095.12    263.94 o 
   7   2   3     9482.66     8516.45    170.46 o 
   8   2   3     5320.26     5373.68    114.08 o 
   9   2   3     1250.36     1434.11     67.05 o 
  10   2   3    11544.67    10948.45    277.22 o 
  11   2   3      217.89      248.05     48.54 o 
  12   2   3        2.02       13.00     38.02 o 
  13   2   3     1264.57     1313.50    108.49 o 
  14   2   3     4726.96     4753.73    584.70 o 
  15   2   3      196.25      183.68     87.93 o 
  16   2   3      471.62      544.86    111.26 o 
  17   2   3      525.67      615.76    135.76 o 
  18   2   3       58.33      173.40    110.75 o 
 -18   3   3        9.03       41.86    107.48 o 
 -17   3   3       61.07       70.57     96.65 o 
 -16   3   3        7.73      140.62     77.53 o 
 -15   3   3      608.82      688.07    109.64 o 
 -14   3   3      198.28      223.12     73.52 o 
 -13   3   3      857.53      978.94    106.53 o 
 -12   3   3     3580.51     3668.72    197.64 o 
 -11   3   3     3187.46     2815.44    185.58 o 
 -10   3   3     1682.02     1694.92     87.55 o 
  -9   3   3     3366.12     3026.22    109.82 o 
  -8   3   3      233.10      322.39     42.31 o 
  -7   3   3      938.22      849.97     51.16 o 
  -6   3   3    20460.51    18700.49    851.81 o 
  -5   3   3     4100.21     3958.90    174.69 o 
  -4   3   3     6295.12     5467.36    309.05 o 
  -3   3   3     3216.66     2759.79    252.22 o 
  -2   3   3      798.69      932.23     45.96 o 
  -1   3   3     5601.60     6327.42    114.54 o 
   0   3   3    18224.34    21916.27    654.52 o 
   1   3   3    12736.90    13031.81    819.48 o 
   2   3   3     2233.37     2014.96    177.72 o 
   3   3   3     1735.42     1408.15    176.17 o 
   4   3   3     2276.95     1815.52    175.26 o 
   5   3   3     1082.67      954.61     74.87 o 
   6   3   3     5603.48     4327.94    447.47 o 
   7   3   3     2659.31     2679.27    116.40 o 
   8   3   3     5927.36     5246.00    104.00 o 
   9   3   3     5212.08     4795.52    106.34 o 
  10   3   3       96.55      153.05     36.50 o 
  11   3   3      703.55      747.85     67.83 o 
  12   3   3      362.80      333.27     62.55 o 
  13   3   3      207.67      203.87     59.04 o 
  14   3   3      163.28      129.27     76.47 o 
  15   3   3      243.19      193.23     91.17 o 
  16   3   3      338.42      387.42    134.38 o 
  17   3   3       98.35      208.33    109.57 o 
  18   3   3       21.16      106.23    129.98 o 
 -18   4   3      399.85      398.13    142.53 o 
 -17   4   3      143.84      158.52     99.48 o 
 -16   4   3        1.29       67.70     77.80 o 
 -15   4   3      401.60      506.04     98.03 o 
 -14   4   3      120.77      254.28     74.73 o 
 -13   4   3      913.87     1084.08    113.46 o 
 -12   4   3        3.00       43.71     56.12 o 
 -11   4   3       61.30       56.96     47.06 o 
 -10   4   3     1418.75     1589.72     80.71 o 
  -9   4   3      903.84     1099.48     65.39 o 
  -8   4   3    11219.85    10712.25    504.46 o 
  -7   4   3     9346.26     8448.70    424.57 o 
  -6   4   3      269.58      270.07     30.82 o 
  -5   4   3      120.04      191.21     64.08 o 
  -4   4   3     7457.12     7191.23    529.05 o 
  -3   4   3     1698.02     1383.88    170.30 o 
  -2   4   3     5710.27     5980.18    112.14 o 
  -1   4   3     1730.40     1817.75     82.91 o 
   0   4   3    15694.45    16858.82    456.07 o 
   1   4   3     3930.49     3147.19    535.11 o 
   2   4   3     9652.77     9741.69    275.40 o 
   3   4   3     8142.05     8413.23    168.68 o 
   4   4   3      373.13      352.34     29.70 o 
   5   4   3     9813.42     9261.56    302.53 o 
   6   4   3    10291.32    10209.09    250.67 o 
   7   4   3      963.22     1041.07     67.15 o 
   8   4   3      186.41      217.72     32.68 o 
   9   4   3     1132.56     1144.06    105.31 o 
  10   4   3      989.31     1107.18     80.56 o 
  11   4   3     1622.21     1659.63    147.23 o 
  12   4   3      296.69      333.36     60.86 o 
  13   4   3      114.81      112.10     55.84 o 
  14   4   3     2808.42     2084.25    408.72 o 
  15   4   3       18.56       49.23     76.01 o 
  16   4   3       41.09       84.78     92.29 o 
  17   4   3        8.50       57.54    167.15 o 
  18   4   3       31.88       20.24    128.77 o 
 -18   5   3       74.68      172.55    117.56 o 
 -17   5   3      236.17      342.65    103.81 o 
 -16   5   3       50.23       96.57     77.06 o 
 -15   5   3      569.42      551.53     98.75 o 
 -14   5   3     1070.49     1220.71    124.73 o 
 -13   5   3     1613.46     1943.37    139.44 o 
 -12   5   3     1758.32     1836.52    129.61 o 
 -11   5   3      211.82      160.05     50.97 o 
 -10   5   3     5828.17     4898.33    143.13 o 
  -9   5   3     2012.32     1808.13     94.01 o 
  -8   5   3       29.63       82.14     29.52 o 
  -7   5   3       58.58       86.11     25.10 o 
  -6   5   3    16437.63    12695.46   2407.47 o 
  -5   5   3     2474.12     2490.50    115.84 o 
  -4   5   3      836.30      939.87     51.69 o 
  -3   5   3     8404.33     6111.36   1099.03 o 
  -2   5   3    16484.82    16066.41    490.44 o 
  -1   5   3     2084.89     2271.54     51.42 o 
   0   5   3     2532.45     2732.35     71.12 o 
   1   5   3    27620.23    29232.06    674.54 o 
   2   5   3    22999.18    24726.23    512.13 o 
   3   5   3     3202.54     2953.55    112.11 o 
   4   5   3     3589.74     3689.29     91.42 o 
   5   5   3    16935.43    17782.91    332.38 o 
   6   5   3      439.64      421.97     36.40 o 
   7   5   3     3293.98     3888.84     86.00 o 
   8   5   3       35.11       56.83     25.89 o 
   9   5   3     1267.20      999.90     68.12 o 
  10   5   3      923.26      958.21     76.46 o 
  11   5   3     1340.19     1365.86     95.85 o 
  12   5   3      131.61      220.84     59.27 o 
  13   5   3     1594.21     1562.05    113.58 o 
  14   5   3        0.88        0.00     54.22 o 
  15   5   3      360.61      386.38    109.77 o 
  16   5   3      113.75      155.22    123.04 o 
  17   5   3      604.12      367.87    149.16 o 
  18   5   3      270.41      242.04    145.20 o 
 -18   6   3      185.45      215.12    111.19 o 
 -17   6   3      151.58      212.74    100.65 o 
 -16   6   3       80.27        2.98     76.53 o 
 -15   6   3      717.30      830.18    114.52 o 
 -14   6   3      124.11      132.65     77.47 o 
 -13   6   3      188.04      200.01     71.00 o 
 -12   6   3      271.35      319.68     74.14 o 
 -11   6   3     3384.88     3173.47    181.35 o 
 -10   6   3     8914.18     7754.16    412.64 o 
  -9   6   3     3633.06     3937.86    230.86 o 
  -8   6   3    18826.01    17127.43   1532.73 o 
  -7   6   3     1697.44     1450.84    155.62 o 
  -6   6   3       16.34       33.25     24.41 o 
  -5   6   3     7748.55     7621.88    326.18 o 
  -4   6   3    14141.67    13573.88    515.36 o 
  -3   6   3      663.68      607.14     35.28 o 
  -2   6   3     1944.99     1872.06     54.11 o 
  -1   6   3       44.02      164.85     18.27 o 
   0   6   3    18876.83    21401.29    365.92 o 
   1   6   3     4176.09     4204.98     73.89 o 
   2   6   3     4042.25     4779.01    115.37 o 
   3   6   3    18326.47    18293.56    401.09 o 
   4   6   3     3703.94     2850.27     68.75 o 
   5   6   3      759.06      817.17     47.66 o 
   6   6   3    11791.20    10433.09    240.61 o 
   7   6   3    15109.06    14715.36    410.34 o 
   8   6   3      371.49      596.47     46.80 o 
   9   6   3     1691.89     1618.45     77.41 o 
  10   6   3     2504.68     2888.18    101.46 o 
  11   6   3      987.69     1055.07     88.66 o 
  12   6   3     1989.78     1831.08    105.78 o 
  13   6   3     2421.23     2434.23    127.51 o 
  14   6   3        8.46       37.56     75.57 o 
  15   6   3      482.35      302.30    132.23 o 
  16   6   3       77.45       99.40    122.40 o 
  17   6   3      487.17      408.96    148.63 o 
  18   6   3      200.40       17.82    133.13 o 
 -18   7   3        6.95      157.00    119.38 o 
 -17   7   3        0.01        0.00     82.78 o 
 -16   7   3      421.54      312.16    111.28 o 
 -15   7   3       42.78       21.04     75.98 o 
 -14   7   3      223.07      164.21     78.20 o 
 -13   7   3     1155.13     1251.10    122.56 o 
 -12   7   3      998.37     1136.51    101.26 o 
 -11   7   3      815.91      921.09     95.47 o 
 -10   7   3     1756.37     1584.14     99.98 o 
  -9   7   3     3564.09     2809.09    527.12 o 
  -8   7   3      768.72      674.02     64.38 o 
  -7   7   3     7101.73     6369.32    335.25 o 
  -6   7   3     1117.63     1059.38    105.41 o 
  -5   7   3    11408.73    11759.20    408.07 o 
  -4   7   3      183.64      328.67     32.58 o 
  -3   7   3     2425.06     2590.02     77.36 o 
  -2   7   3     5534.55     6151.08    135.03 o 
  -1   7   3      140.70      102.66     17.02 o 
   0   7   3     1795.49     1531.31     49.44 o 
   1   7   3     3959.10     3675.28     73.50 o 
   2   7   3       60.09       65.34     18.46 o 
   3   7   3       88.46      147.60     29.62 o 
   4   7   3     4674.71     4743.21     88.88 o 
   5   7   3      968.99      990.37     52.95 o 
   6   7   3     2288.72     2313.62     99.57 o 
   7   7   3     6636.84     6598.50    160.85 o 
   8   7   3     6340.42     6509.34    228.38 o 
   9   7   3       72.32      102.01     34.92 o 
  10   7   3      669.52      626.66     62.32 o 
  11   7   3       91.27      122.52     48.47 o 
  12   7   3     2551.11     2324.86    123.61 o 
  13   7   3       92.33       95.64     79.87 o 
  14   7   3      215.18      162.86     90.90 o 
  15   7   3      588.93      600.74    141.50 o 
  16   7   3      388.00      337.97    140.03 o 
  17   7   3      435.07      365.14    302.59 o 
 -18   8   3       85.84       92.59    115.22 o 
 -17   8   3       31.79        0.00     96.90 o 
 -16   8   3       26.30       35.26     95.95 o 
 -15   8   3       78.56       76.25     83.21 o 
 -14   8   3        7.12       39.22     71.65 o 
 -13   8   3      255.76      372.86     87.71 o 
 -12   8   3       22.35       27.59     52.75 o 
 -11   8   3     1151.13     1250.76    111.71 o 
 -10   8   3        0.92       44.43     37.75 o 
  -9   8   3      973.74     1159.68     86.45 o 
  -8   8   3       14.75       16.18     31.68 o 
  -7   8   3     1002.78     1053.54     73.00 o 
  -6   8   3        7.09        9.24     26.16 o 
  -5   8   3     1378.03     1523.26     71.58 o 
  -4   8   3      323.55      309.28     47.61 o 
  -3   8   3     3137.42     2972.59    121.10 o 
  -2   8   3     2036.51     2015.86     64.74 o 
  -1   8   3      741.55      712.11     34.89 o 
   0   8   3      314.94      501.33     30.33 o 
   1   8   3     4066.53     3789.62    122.76 o 
   2   8   3     2680.94     3044.66    342.32 o 
   3   8   3     4412.87     4394.91     87.41 o 
   4   8   3     4964.29     4992.83     95.54 o 
   5   8   3      316.38      428.04     40.14 o 
   6   8   3    16249.56    15044.54    279.12 o 
   7   8   3        0.12       70.70     29.66 o 
   8   8   3      148.51      101.93     34.13 o 
   9   8   3       23.75        1.70     30.42 o 
  10   8   3      937.05     1277.11     91.50 o 
  11   8   3      133.05      174.06     54.68 o 
  12   8   3      308.16      425.60     82.13 o 
  13   8   3        5.36        0.00     70.89 o 
  14   8   3       67.73      206.50     86.55 o 
  15   8   3        0.56       54.01     89.31 o 
  16   8   3      373.17      443.58    148.59 o 
  17   8   3        6.39       52.77    120.05 o 
 -18   9   3       45.45       50.12    119.45 o 
 -17   9   3      458.00      342.38    121.30 o 
 -16   9   3      670.64      594.61    133.37 o 
 -15   9   3       61.08       70.12     85.30 o 
 -14   9   3      480.41      532.63     99.13 o 
 -13   9   3     1816.10     1803.77    140.67 o 
 -12   9   3      658.78      430.73    127.04 o 
 -11   9   3     1832.05     1838.95    116.71 o 
 -10   9   3       36.43       74.29     45.62 o 
  -9   9   3     1655.47     1552.83     97.72 o 
  -8   9   3     1045.79      993.92     77.36 o 
  -7   9   3     3887.91     3644.33    160.63 o 
  -6   9   3     7398.04     6946.69    361.48 o 
  -5   9   3     7939.66     7992.23    276.76 o 
  -4   9   3      173.92      170.07     37.15 o 
  -3   9   3     2238.83     2073.01     66.13 o 
  -2   9   3     2007.94     2082.75     64.60 o 
  -1   9   3     6574.36     6004.97    121.10 o 
   0   9   3     3789.31     3935.98    142.93 o 
   1   9   3    23953.06    23537.80    637.66 o 
   2   9   3     6003.34     5543.21    695.72 o 
   3   9   3       52.00      113.74     25.61 o 
   4   9   3    15144.67    15393.91    183.18 o 
   5   9   3     7027.13     6598.12    129.49 o 
   6   9   3     1417.61     1690.28     62.49 o 
   7   9   3      112.53      175.09     34.92 o 
   8   9   3    10017.43    10533.94    354.63 o 
   9   9   3      211.83      206.19     47.96 o 
  10   9   3       34.42       79.64     51.25 o 
  11   9   3      248.53      236.92     68.15 o 
  12   9   3     1155.49     1276.47    137.03 o 
  13   9   3       51.31      128.74     80.15 o 
  14   9   3        1.93       25.71     76.07 o 
  15   9   3      515.41      523.29    118.43 o 
  16   9   3      778.45      888.53    162.54 o 
  17   9   3        1.94        0.55    123.29 o 
 -17  10   3      787.25      534.30    131.38 o 
 -16  10   3      138.73      319.13    113.15 o 
 -15  10   3     1077.99      999.77    141.91 o 
 -14  10   3      327.80      284.61     88.83 o 
 -13  10   3       16.78       36.70     56.57 o 
 -12  10   3     5112.34     4917.38    325.02 o 
 -11  10   3     1245.67     1224.35    103.36 o 
 -10  10   3      934.09      898.00     86.67 o 
  -9  10   3     1170.30     1308.87     92.75 o 
  -8  10   3     3782.84     3930.85    201.34 o 
  -7  10   3        0.55        0.00     29.91 o 
  -6  10   3       26.36       47.18     31.06 o 
  -5  10   3     1646.79     1618.06     65.60 o 
  -4  10   3    31957.30    31770.36    884.36 o 
  -3  10   3     2485.11     2411.59     86.36 o 
  -2  10   3     9271.37     9381.41    253.06 o 
  -1  10   3    14392.54    14685.03    250.86 o 
   0  10   3    40252.26    42100.08    972.24 o 
   1  10   3     7235.87     7432.76    171.23 o 
   2  10   3     6315.56     5516.56    613.33 o 
   3  10   3    12404.86    12147.04    186.89 o 
   4  10   3     4577.94     4604.67    102.21 o 
   5  10   3    11921.48    11027.93    251.74 o 
   6  10   3      149.77      173.33     30.69 o 
   7  10   3     2145.18     2231.06     85.09 o 
   8  10   3      265.38      218.36     50.49 o 
   9  10   3      600.92      675.30     72.98 o 
  10  10   3       14.36        0.00     45.34 o 
  11  10   3     3110.29     3305.03    231.87 o 
  12  10   3        1.05        0.00     71.82 o 
  13  10   3     1379.32     1498.15    158.60 o 
  14  10   3      740.84      787.92    180.80 o 
  15  10   3      550.37      675.01    125.95 o 
  16  10   3      409.01      507.97    140.27 o 
  17  10   3      377.88      357.74    163.01 o 
 -17  11   3        7.94       67.17    105.41 o 
 -16  11   3      415.01      444.32    119.72 o 
 -15  11   3       55.33       33.59     92.34 o 
 -14  11   3      303.96      216.05     95.47 o 
 -13  11   3       69.44       81.60     71.38 o 
 -12  11   3      211.78      223.31     69.31 o 
 -11  11   3       20.85       19.85     51.87 o 
 -10  11   3      288.01      265.32     61.65 o 
  -9  11   3     1409.54     1341.62     96.55 o 
  -8  11   3     1595.57     1607.78    149.29 o 
  -7  11   3      303.16      298.79     50.93 o 
  -6  11   3     1623.89     1771.73     93.54 o 
  -5  11   3     3888.33     3867.23    199.43 o 
  -4  11   3      517.19      679.43     51.99 o 
  -3  11   3      184.16      146.60     31.21 o 
  -2  11   3     1906.18     2137.19     63.27 o 
  -1  11   3     4128.83     4509.35    102.45 o 
   0  11   3     3236.36     3368.72     77.25 o 
   1  11   3     3079.07     3422.12     84.70 o 
   2  11   3     1440.08     1512.38    132.59 o 
   3  11   3      866.51     1155.96     62.25 o 
   4  11   3     5917.43     6467.20    174.02 o 
   5  11   3       49.28      159.06     29.59 o 
   6  11   3        0.47       63.42     36.80 o 
   7  11   3       19.04       25.86     39.02 o 
   8  11   3     1094.93      789.60     76.29 o 
   9  11   3       93.85       92.82     55.74 o 
  10  11   3        7.84        7.27     60.57 o 
  11  11   3      645.77      795.25    118.46 o 
  12  11   3      615.98      669.27    117.06 o 
  13  11   3      191.12      236.76     91.74 o 
  14  11   3        0.32       89.08     83.86 o 
  15  11   3        2.10      126.40     93.56 o 
  16  11   3      376.94      383.21    134.41 o 
 -17  12   3      103.34      132.03    205.07 o 
 -16  12   3      179.32      191.49    112.66 o 
 -15  12   3      602.82      656.17    130.51 o 
 -14  12   3       15.24       74.14     85.96 o 
 -13  12   3      119.27      126.25     66.95 o 
 -12  12   3     1343.63     1336.72    114.88 o 
 -11  12   3       22.92       24.60     52.32 o 
 -10  12   3       30.50       22.48     47.55 o 
  -9  12   3       89.97      119.74     51.46 o 
  -8  12   3      132.01      138.54     49.05 o 
  -7  12   3        0.08       25.49     34.92 o 
  -6  12   3       80.26       59.98     35.91 o 
  -5  12   3        0.16       32.16     26.60 o 
  -4  12   3     3775.23     3540.70    129.14 o 
  -3  12   3      821.99     1055.42     61.85 o 
  -2  12   3     2529.93     2606.08     88.56 o 
  -1  12   3    14927.28    15424.83    262.73 o 
   0  12   3    13667.28    14408.34    329.84 o 
   1  12   3     4707.06     4858.99    160.40 o 
   2  12   3      976.90      987.49    110.05 o 
   3  12   3     1313.77     1378.07     58.47 o 
   4  12   3      813.88      918.24     61.71 o 
   5  12   3     3209.84     3310.20    133.37 o 
   6  12   3      628.20      749.50     70.86 o 
   7  12   3     1351.81     1344.11     87.10 o 
   8  12   3      196.72      273.43     63.28 o 
   9  12   3      402.00      247.87     88.27 o 
  10  12   3       71.28       32.77     74.93 o 
  11  12   3     1889.67     1872.54    211.95 o 
  12  12   3       99.84      193.35     93.23 o 
  13  12   3      101.35      148.01     92.43 o 
  14  12   3      403.60      433.54    110.30 o 
  15  12   3      188.14      263.81    118.48 o 
  16  12   3      216.96      309.72    117.12 o 
 -16  13   3     1221.27     1222.84    200.63 o 
 -15  13   3      228.77      267.70    110.37 o 
 -14  13   3      663.04      749.15    130.71 o 
 -13  13   3     1444.24     1296.13    151.00 o 
 -12  13   3      996.96     1032.85    109.57 o 
 -11  13   3     1380.25     1524.97    116.96 o 
 -10  13   3      217.87      236.39     65.14 o 
  -9  13   3       45.27       29.03     47.21 o 
  -8  13   3       72.19       95.22     49.41 o 
  -7  13   3     4142.63     3765.96    260.12 o 
  -6  13   3      232.70      237.52     50.82 o 
  -5  13   3    12906.89     9852.59   1590.17 o 
  -4  13   3      638.66      750.39     59.15 o 
  -3  13   3    10177.56     9879.06    327.17 o 
  -2  13   3     2200.01     2153.26     95.18 o 
  -1  13   3    17569.76    17892.67    409.79 o 
   0  13   3    18418.82    19157.70    525.86 o 
   1  13   3     6129.45     6067.16    178.60 o 
   2  13   3      957.91      763.26     84.78 o 
   3  13   3     1681.15     1759.72     75.82 o 
   4  13   3    21843.43    21258.43    563.48 o 
   5  13   3     5060.40     5604.83    146.37 o 
   6  13   3      577.33      982.20     80.13 o 
   7  13   3     1322.01     1548.13     96.16 o 
   8  13   3     3299.46     2896.92    137.11 o 
   9  13   3      524.36      676.28    113.74 o 
  10  13   3      672.04      904.04    129.89 o 
  11  13   3      127.28       89.10     86.93 o 
  12  13   3     3088.27     3225.89    236.01 o 
  13  13   3       27.89       61.22     90.98 o 
  14  13   3        5.24        0.00     86.37 o 
  15  13   3      559.77      572.11    129.56 o 
  16  13   3      939.55      775.77    183.74 o 
 -16  14   3       56.44      102.65    138.11 o 
 -15  14   3      355.25      347.35    141.53 o 
 -14  14   3        0.16        0.00     77.82 o 
 -13  14   3      199.06      226.55     82.52 o 
 -12  14   3     1137.71     1171.03    114.01 o 
 -11  14   3      337.35      431.92     78.84 o 
 -10  14   3       23.48       43.77     51.89 o 
  -9  14   3      265.23      333.30     68.68 o 
  -8  14   3     4694.55     4642.39    265.20 o 
  -7  14   3      978.43      960.99     88.06 o 
  -6  14   3        4.84       15.32     41.59 o 
  -5  14   3     1775.15     1494.86    257.21 o 
  -4  14   3     3823.15     3765.10    131.35 o 
  -3  14   3        0.79       10.30     27.68 o 
  -2  14   3      302.90      409.09     46.72 o 
  -1  14   3       26.70       88.90     26.55 o 
   0  14   3    17740.42    17144.13    360.86 o 
   1  14   3       31.45       38.98     29.99 o 
   2  14   3     2615.06     2409.41    171.51 o 
   3  14   3     7320.69     6186.21    454.99 o 
   4  14   3      846.57     1009.96     76.84 o 
   5  14   3     4194.52     3780.03    126.48 o 
   6  14   3     2989.33     2972.06    120.98 o 
   7  14   3     4906.08     5346.16    155.01 o 
   8  14   3       13.33       19.33     70.10 o 
   9  14   3     3389.22     3353.37    202.32 o 
  10  14   3        2.47        5.08     75.34 o 
  11  14   3      104.26       56.92     87.20 o 
  12  14   3       39.33      102.94     99.35 o 
  13  14   3       99.06       91.25    108.84 o 
  14  14   3        7.21       39.53     95.91 o 
  15  14   3      357.46      434.89    126.09 o 
  16  14   3       16.23      160.48    227.95 o 
 -15  15   3      179.38      168.65    130.25 o 
 -14  15   3       73.25       51.41     99.08 o 
 -13  15   3        0.26       65.59     77.35 o 
 -12  15   3       36.54       88.94     75.38 o 
 -11  15   3      345.20      382.40     80.81 o 
 -10  15   3       23.74        0.00     54.11 o 
  -9  15   3      326.26      338.95     71.83 o 
  -8  15   3        1.70       22.68     51.08 o 
  -7  15   3      438.03      479.69     74.93 o 
  -6  15   3      103.34       96.47     46.00 o 
  -5  15   3      702.24      723.45     73.72 o 
  -4  15   3      200.24      293.06     47.16 o 
  -3  15   3     1837.06     1946.73     84.74 o 
  -2  15   3       51.30       90.32     32.31 o 
  -1  15   3     1112.43     1166.83     62.01 o 
   0  15   3     2331.51     2347.98     96.39 o 
   1  15   3     1791.75     1827.87    154.74 o 
   2  15   3     2639.85     2583.87    107.18 o 
   3  15   3     1841.11     1685.18    226.19 o 
   4  15   3        4.34       66.58     33.58 o 
   5  15   3     1163.13     1128.43    100.33 o 
   6  15   3        0.30       65.17     44.87 o 
   7  15   3     1058.17     1170.42    109.20 o 
   8  15   3       74.67      170.68     88.24 o 
   9  15   3       58.22      123.38     86.71 o 
  10  15   3       61.52       94.43     88.17 o 
  11  15   3       67.34      136.43     95.30 o 
  12  15   3      110.61      197.15    105.54 o 
  13  15   3       37.47        0.00    103.45 o 
  14  15   3        0.13        0.00    120.08 o 
  15  15   3       17.07       44.65    111.81 o 
 -15  16   3        0.36       86.19    128.12 o 
 -14  16   3       57.16       43.33    101.47 o 
 -13  16   3      653.61      612.69    124.35 o 
 -12  16   3      751.85      777.55    112.49 o 
 -11  16   3      261.55      303.66     80.68 o 
 -10  16   3      186.55      215.21     70.16 o 
  -9  16   3       39.61       62.14     57.12 o 
  -8  16   3     5298.83     5143.86    314.14 o 
  -7  16   3     1151.16     1125.05    100.04 o 
  -6  16   3       14.01       13.62     48.64 o 
  -5  16   3     2303.94     2320.54    111.11 o 
  -4  16   3     3527.62     3128.16    107.85 o 
  -3  16   3     3033.94     2944.35    102.19 o 
  -2  16   3       60.27       64.11     33.70 o 
  -1  16   3        0.33       70.71     32.28 o 
   0  16   3     2445.13     2413.99     91.45 o 
   1  16   3      443.06      333.18     68.83 o 
   2  16   3      402.84      555.82     57.35 o 
   3  16   3     1750.74     1358.60    216.34 o 
   4  16   3     1512.38     1420.80     95.01 o 
   5  16   3      348.15      381.30     64.11 o 
   6  16   3      705.55      656.67     88.40 o 
   7  16   3     6490.74     6600.60    206.02 o 
   8  16   3      670.07      775.27    125.49 o 
   9  16   3     2562.29     2646.94    193.96 o 
  10  16   3        3.52       42.18     83.80 o 
  11  16   3     1720.61     1913.23    185.08 o 
  12  16   3       75.25      128.50    105.94 o 
  13  16   3      712.15      692.16    154.83 o 
  14  16   3        0.69        0.00    121.85 o 
  15  16   3      108.93      152.64    224.33 o 
 -15  17   3       18.63        0.00    238.78 o 
 -14  17   3       11.82       37.84    105.49 o 
 -13  17   3      334.23      366.65    114.85 o 
 -12  17   3     1854.77     2061.38    222.28 o 
 -11  17   3      296.31      274.81     91.11 o 
 -10  17   3      323.93      451.62     85.63 o 
  -9  17   3     2193.30     2173.36    184.32 o 
  -8  17   3      134.39      207.64     66.46 o 
  -7  17   3     3261.00     2848.34    163.03 o 
  -6  17   3     6980.60     5281.36    814.88 o 
  -5  17   3     1185.96     1357.10    102.01 o 
  -4  17   3     1124.21     1240.38     93.81 o 
  -3  17   3     2890.98     2916.77    115.95 o 
  -2  17   3      166.19      232.98     52.94 o 
  -1  17   3      881.69     1031.65     82.61 o 
   0  17   3       94.87       96.63     42.50 o 
   1  17   3     2302.32     2069.32    282.64 o 
   2  17   3     1536.06     1730.77     89.92 o 
   3  17   3     1163.02      994.26    102.34 o 
   4  17   3     1588.53     1662.03    103.69 o 
   5  17   3     8735.78     7430.33    211.45 o 
   6  17   3     1348.05     1385.27    117.96 o 
   7  17   3      998.66     1185.10    138.20 o 
   8  17   3     5125.97     4688.32    221.35 o 
   9  17   3     1265.54     1545.94    162.40 o 
  10  17   3      169.73      215.31    103.03 o 
  11  17   3      170.90      267.53    113.18 o 
  12  17   3     1282.47     1246.02    174.56 o 
  13  17   3        1.98       54.47    124.44 o 
  14  17   3       14.72        0.00    134.53 o 
 -14  18   3      383.76      266.40    131.77 o 
 -13  18   3       56.74      128.22     98.38 o 
 -12  18   3       51.46       76.93    106.45 o 
 -11  18   3      397.69      369.75    114.67 o 
 -10  18   3      262.21      196.37     84.49 o 
  -9  18   3      982.60      928.43    103.74 o 
  -8  18   3        0.92       46.70     66.41 o 
  -7  18   3      833.11      775.99    123.37 o 
  -6  18   3      218.20      159.98     61.04 o 
  -5  18   3      552.39      663.70     82.01 o 
  -4  18   3       88.71       88.78     49.90 o 
  -3  18   3     1019.10     1150.41     92.08 o 
  -2  18   3      610.49      708.87     77.84 o 
  -1  18   3     7571.93     7340.18    181.58 o 
   0  18   3      646.57      764.15     78.28 o 
   1  18   3      878.07      827.17     87.48 o 
   2  18   3      210.77      380.57     54.64 o 
   3  18   3     1351.77     1545.27    101.53 o 
   4  18   3       94.88      131.30     58.71 o 
   5  18   3      568.40      643.56     95.26 o 
   6  18   3     5652.00     5076.00    188.76 o 
   7  18   3       27.94       25.20     77.42 o 
   8  18   3        8.31       48.60     81.08 o 
   9  18   3        0.74      102.12     91.47 o 
  10  18   3     1715.58     2005.22    231.82 o 
  11  18   3      117.65       67.07    109.47 o 
  12  18   3      102.59       35.67    123.71 o 
  13  18   3        2.70        6.72    136.37 o 
  14  18   3      400.59      282.15    312.22 o 
 -14  19   3      149.63      170.21    196.72 o 
 -13  19   3        9.22      134.79    123.85 o 
 -12  19   3      209.55      315.51    123.66 o 
 -11  19   3        8.59       50.44    101.88 o 
 -10  19   3        9.18        6.90     86.86 o 
  -9  19   3     1665.77     1491.24    140.63 o 
  -8  19   3       10.43       48.35     59.63 o 
  -7  19   3     1364.57     1081.95    193.35 o 
  -6  19   3       55.89       18.52     53.44 o 
  -5  19   3     1152.61     1138.65    127.44 o 
  -4  19   3     1374.86     1443.33    140.32 o 
  -3  19   3      260.73      278.02     62.40 o 
  -2  19   3      549.64      690.88     81.72 o 
  -1  19   3      157.94      243.46     58.49 o 
   0  19   3      225.39      235.44     58.04 o 
   1  19   3      349.23      353.96     62.06 o 
   2  19   3      394.97      403.95     60.09 o 
   3  19   3     3488.33     3171.79    147.54 o 
   4  19   3      110.85      125.88     62.02 o 
   5  19   3       55.73       13.13     57.66 o 
   6  19   3      358.97      312.29     97.26 o 
   7  19   3     1337.53     1387.05    155.32 o 
   8  19   3     1284.87     1398.76    186.58 o 
   9  19   3      232.60      195.56    107.38 o 
  10  19   3        5.59       60.85    107.44 o 
  11  19   3       23.24       28.30    117.46 o 
  12  19   3      440.74      260.60    144.28 o 
  13  19   3      179.12      276.35    153.09 o 
 -13  20   3       60.47       75.29    183.79 o 
 -12  20   3      177.91      132.44    121.12 o 
 -11  20   3     1001.87      895.39    154.67 o 
 -10  20   3      175.78      278.13    113.01 o 
  -9  20   3      224.51      192.56     83.75 o 
  -8  20   3     1327.14     1382.72    139.85 o 
  -7  20   3      877.10      756.27    190.12 o 
  -6  20   3      119.35       82.74     70.40 o 
  -5  20   3      617.01      552.92    107.50 o 
  -4  20   3     2407.13     2152.22    248.34 o 
  -3  20   3      186.92      155.06     65.40 o 
  -2  20   3     1568.21     1997.89    121.44 o 
  -1  20   3     3137.83     2949.86    132.96 o 
   0  20   3        7.00       34.52     48.68 o 
   1  20   3      472.85      419.94     70.21 o 
   2  20   3      137.17      104.64     59.11 o 
   3  20   3      241.43      332.43     73.12 o 
   4  20   3      874.21      630.89    182.23 o 
   5  20   3       49.52       52.88     61.14 o 
   6  20   3      920.15     1083.22    139.30 o 
   7  20   3      445.81      460.20    115.86 o 
   8  20   3      464.31      494.10    121.72 o 
   9  20   3      297.54      361.65    123.06 o 
  10  20   3     1437.82     1471.62    189.06 o 
  11  20   3      197.42      206.43    135.30 o 
  12  20   3       12.90      107.00    142.56 o 
 -13  21   3      755.21      658.16    330.28 o 
 -12  21   3       55.27       78.63    121.60 o 
 -11  21   3        4.58        0.00    107.49 o 
 -10  21   3      744.83      597.37    140.88 o 
  -9  21   3       10.56       17.24     98.90 o 
  -8  21   3       10.49        0.00     86.90 o 
  -7  21   3        2.31       84.39     91.82 o 
  -6  21   3     4412.62     4153.00    212.62 o 
  -5  21   3      754.27      530.82    136.12 o 
  -4  21   3        1.79       27.68     60.60 o 
  -3  21   3       45.02       75.97     65.88 o 
  -2  21   3     7425.18     7095.79    197.54 o 
  -1  21   3      266.82      419.79     74.75 o 
   0  21   3     1668.49     1385.65    244.68 o 
   1  21   3     2376.45     2423.91    149.76 o 
   2  21   3      661.10      830.37    119.37 o 
   3  21   3     1023.12     1086.20    131.57 o 
   4  21   3      113.72       59.07     61.56 o 
   5  21   3     1620.11     1777.07    141.32 o 
   6  21   3      687.91      666.08    122.53 o 
   7  21   3      145.08      167.73     94.54 o 
   8  21   3       18.63       33.40     92.82 o 
   9  21   3     2086.46     2141.45    208.02 o 
  10  21   3      282.27      170.59    126.50 o 
  11  21   3     1179.73     1183.95    200.29 o 
  12  21   3      546.12      523.95    192.56 o 
 -12  22   3       15.67        0.00    255.24 o 
 -11  22   3      359.08      228.07    139.00 o 
 -10  22   3      231.81       67.78    208.39 o 
  -9  22   3      275.02      332.81    143.97 o 
  -8  22   3        0.68       72.77    147.12 o 
  -7  22   3      845.20      856.90    142.08 o 
  -6  22   3      206.76      423.39    110.07 o 
  -5  22   3     1158.56     1270.41    150.49 o 
  -4  22   3        6.06       12.85     74.44 o 
  -3  22   3      276.39      254.24     76.35 o 
  -2  22   3      421.71      540.59     94.02 o 
  -1  22   3      539.08      646.04     86.66 o 
   0  22   3      105.20       84.17     57.81 o 
   1  22   3      928.24      912.20    125.08 o 
   2  22   3     2011.10     1969.09    163.01 o 
   3  22   3      282.11      216.89     85.66 o 
   4  22   3      257.36      262.04     91.43 o 
   5  22   3      537.61      634.78    120.34 o 
   6  22   3     1658.81     1658.40    167.78 o 
   7  22   3       52.27      100.16     88.74 o 
   8  22   3       17.29       36.43     95.62 o 
   9  22   3      207.46      388.45    131.27 o 
  10  22   3      501.84      379.46    155.04 o 
  11  22   3       93.60      196.57    149.21 o 
 -10  23   3       62.98      167.18    151.04 o 
  -9  23   3      101.24        0.00    145.87 o 
  -8  23   3       17.73       40.57    130.25 o 
  -7  23   3       45.22       54.60     98.27 o 
  -6  23   3       12.80      140.07     91.04 o 
  -5  23   3      841.63      834.62    135.83 o 
  -4  23   3       97.80      198.55    107.16 o 
  -3  23   3      292.93      458.00    105.13 o 
  -2  23   3      336.57      385.32     88.77 o 
  -1  23   3      266.98      266.37     73.34 o 
   0  23   3      251.74      407.96    101.55 o 
   1  23   3      348.71      344.96     96.53 o 
   2  23   3       14.97       18.40     74.88 o 
   3  23   3      111.84      155.17     87.89 o 
   4  23   3       33.94      109.83     81.97 o 
   5  23   3        0.25       64.58     97.52 o 
   6  23   3       35.45       62.36     95.22 o 
   7  23   3      156.45      234.04    103.86 o 
   8  23   3        0.16       28.37     94.73 o 
   9  23   3      100.01      168.58    117.34 o 
  10  23   3        4.36        0.00    133.64 o 
  11  23   3        7.49        0.00    266.47 o 
  -9  24   3      122.93       34.35    146.08 o 
  -8  24   3      272.48      233.71    151.90 o 
  -7  24   3      769.56      616.28    156.64 o 
  -6  24   3       57.56       82.45     95.17 o 
  -5  24   3     1017.16     1108.38    150.27 o 
  -4  24   3      283.45      290.94    103.69 o 
  -3  24   3     1649.61     1858.69    172.38 o 
  -2  24   3      918.94      906.66    133.77 o 
  -1  24   3     1036.29     1285.35    145.63 o 
   0  24   3        5.78       21.51     74.71 o 
   1  24   3      430.56      518.12    112.58 o 
   2  24   3     1960.90     1620.43    164.16 o 
   3  24   3      632.89      699.04    125.01 o 
   4  24   3        9.90        9.67     93.99 o 
   5  24   3      208.98      175.10    111.77 o 
   6  24   3      754.48      858.90    163.08 o 
   7  24   3      238.90      345.25    114.68 o 
   8  24   3       93.17      133.90    114.66 o 
   9  24   3        1.28       51.03    122.04 o 
  10  24   3      713.42      545.56    235.30 o 
  -9  25   3      827.67     1173.75    259.67 o 
  -8  25   3        1.64       39.34    145.97 o 
  -7  25   3      367.75      485.38    147.41 o 
  -6  25   3     2126.94     2247.44    229.66 o 
  -5  25   3      144.36      280.12    105.74 o 
  -4  25   3      440.55      388.40    108.78 o 
  -3  25   3      641.12      675.52    128.81 o 
  -2  25   3     1213.92     1470.38    187.49 o 
  -1  25   3      937.47      894.38    197.31 o 
   0  25   3       25.00      114.67     92.91 o 
   1  25   3       57.95      164.05     85.46 o 
   2  25   3     1185.30     1289.82    154.58 o 
   3  25   3        2.23       66.10     88.42 o 
   4  25   3        6.12       40.06    110.88 o 
   5  25   3     1837.94     2063.01    223.93 o 
   6  25   3      970.25     1217.27    197.17 o 
   7  25   3      740.58      667.65    161.83 o 
   8  25   3      205.67      217.04    153.38 o 
   9  25   3      679.27      907.81    258.25 o 
  -8  26   3      184.69      440.93    206.72 o 
  -7  26   3      565.71      676.03    340.11 o 
  -6  26   3      154.29      207.33    128.16 o 
  -5  26   3      780.90      980.36    151.97 o 
  -4  26   3       24.02        8.59     87.74 o 
  -3  26   3      179.03      466.71    130.71 o 
  -2  26   3      195.72      255.19    161.93 o 
  -1  26   3       83.31        9.13    110.02 o 
   0  26   3       73.13      108.79     99.00 o 
   1  26   3       37.61      102.37    102.14 o 
   2  26   3      108.41      283.45    115.95 o 
   3  26   3       17.01       91.36    106.93 o 
   4  26   3      318.85      344.10    135.12 o 
   5  26   3      153.99      288.07    132.43 o 
   6  26   3      456.98      483.17    150.47 o 
   7  26   3      182.43       56.18    267.68 o 
  -6  27   3       37.97      176.66    171.87 o 
  -5  27   3       28.26        6.68    149.74 o 
  -4  27   3       99.22      138.20    111.68 o 
  -3  27   3      102.95      142.94    137.13 o 
  -2  27   3      818.15      913.26    207.57 o 
  -1  27   3       19.31       74.23    133.84 o 
   0  27   3       46.16      203.02    133.09 o 
   1  27   3      138.96      328.59    126.02 o 
   2  27   3      616.72      574.78    136.15 o 
   3  27   3        5.51        0.00    184.40 o 
   4  27   3       34.38        0.00    133.45 o 
   5  27   3      244.75      261.64    142.87 o 
   6  27   3       42.19      226.74    274.10 o 
  -4  28   3      282.90      429.41    229.15 o 
  -3  28   3      148.64      346.34    248.01 o 
  -2  28   3      168.55      301.55    145.51 o 
  -1  28   3      496.85      393.04    159.65 o 
   0  28   3      131.82      162.67    133.05 o 
   1  28   3      492.96      661.16    152.91 o 
   2  28   3      456.43      609.70    192.92 o 
   3  28   3      289.28      483.67    177.22 o 
 -18   0   4      523.44      523.21    188.51 o 
 -17   0   4      479.84      580.10    189.55 o 
 -16   0   4     1308.16     1285.58    227.51 o 
 -15   0   4       75.50      185.54    126.24 o 
 -14   0   4     4276.54     4200.97    414.16 o 
 -13   0   4        2.00       16.04     71.05 o 
 -12   0   4       52.03       62.09     63.60 o 
 -11   0   4     9305.75     8956.17    274.00 o 
 -10   0   4     2611.43     2416.15    145.50 o 
  -9   0   4     1100.93      944.38    171.14 o 
  -8   0   4     5783.38     5008.13    148.98 o 
  -7   0   4    28394.46    28002.37    550.87 o 
  -6   0   4    16114.97    13724.40    271.38 o 
  -5   0   4     7859.26     8085.36    266.73 o 
  -4   0   4    10260.27    10388.03    541.54 o 
  -3   0   4    31251.88    31108.89   1385.48 o 
  -2   0   4       98.50      158.54     70.20 o 
  -1   0   4       20.10       20.70     12.55 o 
   0   0   4      196.37      212.13     30.54 o 
   1   0   4    42021.23    45028.96   1289.93 o 
   2   0   4    15401.17    16694.37    196.10 o 
   3   0   4    21395.16    22247.64    280.24 o 
   4   0   4      560.79      759.26     50.46 o 
   5   0   4     2706.36     2219.69     82.04 o 
   6   0   4      825.78     1028.98     69.63 o 
   7   0   4     3548.90     3379.28    144.58 o 
   8   0   4    14216.50    13543.96    408.60 o 
   9   0   4    16643.69    18369.78    521.95 o 
  10   0   4     8226.74     7293.47    634.74 o 
  11   0   4       59.09       16.95     53.45 o 
  12   0   4     1671.29     1820.97    157.96 o 
  13   0   4       15.29       90.32     81.61 o 
  14   0   4     9386.49     8590.51   1674.49 o 
  15   0   4       25.55      143.06    115.32 o 
  16   0   4        1.37       13.48    112.50 o 
  17   0   4      604.36      585.74    159.04 o 
  18   0   4      111.65      168.73    129.87 o 
 -18   1   4        3.19        0.00     98.99 o 
 -17   1   4        2.20        8.95     93.76 o 
 -16   1   4       46.00      194.41     94.99 o 
 -15   1   4      525.85      694.45    123.23 o 
 -14   1   4      147.96      185.10     73.03 o 
 -13   1   4      109.42      130.45     64.92 o 
 -12   1   4      681.30      713.52     79.07 o 
 -11   1   4     3611.96     3568.19    169.57 o 
 -10   1   4     1590.00     1687.98     93.40 o 
  -9   1   4     4931.41     4654.98    168.22 o 
  -8   1   4     4680.36     4186.84    115.96 o 
  -7   1   4     1105.17     1139.82     49.38 o 
  -6   1   4     1313.31     1101.74     44.42 o 
  -5   1   4    10648.44    11002.81    220.60 o 
  -4   1   4     6745.93     6642.33    131.53 o 
  -3   1   4        7.34       14.15     12.41 o 
  -2   1   4    11273.57    10359.35    879.44 o 
  -1   1   4     1304.63      830.79    180.42 o 
   0   1   4     5202.71     4881.29    484.96 o 
   1   1   4     1091.98     1051.40     33.18 o 
   2   1   4    34832.78    36252.64    475.12 o 
   3   1   4     5117.82     5074.90    109.24 o 
   4   1   4     2585.04     2671.11     56.98 o 
   5   1   4     4083.11     4089.02     94.50 o 
   6   1   4     9796.67    10105.90    166.40 o 
   7   1   4      359.69      499.63     39.73 o 
   8   1   4       15.45      129.54     29.10 o 
   9   1   4     4438.71     4337.00    148.93 o 
  10   1   4     2803.99     2431.18    269.46 o 
  11   1   4        1.26        6.16     34.98 o 
  12   1   4      198.61      158.79     51.00 o 
  13   1   4     2681.21     2656.59    148.10 o 
  14   1   4       61.28       64.79     77.57 o 
  15   1   4      156.19      187.48     84.43 o 
  16   1   4       18.41       82.06     78.55 o 
  17   1   4      305.34      286.97     97.72 o 
  18   1   4      141.34       23.50    138.99 o 
 -18   2   4      173.98      253.39    111.02 o 
 -17   2   4        4.67        0.00     91.53 o 
 -16   2   4       15.64       56.70     86.54 o 
 -15   2   4      219.13      210.49     99.19 o 
 -14   2   4       27.12       95.39     68.08 o 
 -13   2   4      155.66      129.16     68.77 o 
 -12   2   4      393.46      306.76     71.00 o 
 -11   2   4      456.80      500.09     67.60 o 
 -10   2   4     1437.04     1486.15     89.65 o 
  -9   2   4     3006.89     2719.85     88.12 o 
  -8   2   4     4823.72     4109.72    132.57 o 
  -7   2   4        2.35       55.37     24.33 o 
  -6   2   4     1708.21     1576.35     57.63 o 
  -5   2   4     3254.55     3768.59     98.50 o 
  -4   2   4      522.58      583.75     30.90 o 
  -3   2   4     9377.15     9261.28    380.47 o 
  -2   2   4        1.31       26.32     11.29 o 
  -1   2   4      242.08      304.96     23.23 o 
   0   2   4       30.08       45.70     12.87 o 
   1   2   4     2682.58     2497.00    158.91 o 
   2   2   4    40563.62    42441.39    903.34 o 
   3   2   4    18643.01    19201.31    362.69 o 
   4   2   4      472.64      723.49     40.21 o 
   5   2   4      491.86      760.17     46.16 o 
   6   2   4        4.21       94.33     23.89 o 
   7   2   4     3586.95     3618.10     83.04 o 
   8   2   4       33.57      106.63     28.16 o 
   9   2   4       39.89      109.55     30.44 o 
  10   2   4       27.58      114.52     38.98 o 
  11   2   4      545.18      589.09     63.71 o 
  12   2   4      468.11      524.78     71.70 o 
  13   2   4      506.41      519.42    103.95 o 
  14   2   4     1321.58     1317.25    140.41 o 
  15   2   4        6.96       55.38     77.27 o 
  16   2   4       13.28       11.37     79.09 o 
  17   2   4       30.44      175.91    102.97 o 
  18   2   4       12.12      106.17    123.45 o 
 -18   3   4       43.05       39.31    105.87 o 
 -17   3   4        3.09       94.20     92.58 o 
 -16   3   4      254.10      351.43    108.53 o 
 -15   3   4     2644.17     2754.57    216.58 o 
 -14   3   4      513.18      445.95     89.56 o 
 -13   3   4      551.40      550.75     94.03 o 
 -12   3   4       36.70       76.13     58.97 o 
 -11   3   4     1575.69     1490.23    113.29 o 
 -10   3   4     1509.89     1604.71     81.21 o 
  -9   3   4      784.08      736.83     57.18 o 
  -8   3   4     6257.20     5918.27    299.22 o 
  -7   3   4      848.44     1002.41     55.65 o 
  -6   3   4    10239.85     9787.29    394.12 o 
  -5   3   4      526.44      581.08     38.37 o 
  -4   3   4    25767.99    26323.77    769.59 o 
  -3   3   4      745.65      635.24     94.32 o 
  -2   3   4    22446.83    21856.96    472.43 o 
  -1   3   4      661.25      586.35     27.96 o 
   0   3   4     1235.80     1051.26     35.06 o 
   1   3   4    11300.14    11495.20    398.52 o 
   2   3   4    14452.91    12210.65   1895.47 o 
   3   3   4    16554.71    16352.28    309.13 o 
   4   3   4     3547.84     3565.21     76.12 o 
   5   3   4     8419.82     7819.39    119.62 o 
   6   3   4    16305.03    16720.49    216.69 o 
   7   3   4       71.43       87.30     25.75 o 
   8   3   4     7432.29     6538.78    129.29 o 
   9   3   4     7158.37     6235.28    480.29 o 
  10   3   4     4083.14     3959.03    125.07 o 
  11   3   4      985.19      931.83     73.90 o 
  12   3   4      374.30      355.60     60.57 o 
  13   3   4     4410.41     4232.25    198.57 o 
  14   3   4        6.67       40.04     60.48 o 
  15   3   4        0.96       23.44     72.65 o 
  16   3   4      220.79      279.29    110.16 o 
  17   3   4      620.61      565.13    170.36 o 
  18   3   4       92.03       97.39    124.04 o 
 -18   4   4      107.17      194.50    132.38 o 
 -17   4   4      253.89      355.80    114.36 o 
 -16   4   4      192.37      220.11     88.66 o 
 -15   4   4       12.64       13.78     70.31 o 
 -14   4   4     1291.96     1387.48    131.24 o 
 -13   4   4     1144.38     1081.33    119.31 o 
 -12   4   4     2372.98     2448.91    172.73 o 
 -11   4   4     4265.44     4242.58    215.25 o 
 -10   4   4    11045.79     9847.20    502.32 o 
  -9   4   4     1043.01     1036.27     69.41 o 
  -8   4   4     2024.94     1966.55     87.65 o 
  -7   4   4    17189.22    15406.83    763.97 o 
  -6   4   4     2932.22     2814.25     80.41 o 
  -5   4   4     3308.08     2616.97    275.46 o 
  -4   4   4     9415.14     8361.69    862.41 o 
  -3   4   4    11599.65    11384.16    343.06 o 
  -2   4   4      204.55      213.66     20.49 o 
  -1   4   4     1612.16     1688.48     53.43 o 
   0   4   4     7090.18     7918.78    263.66 o 
   1   4   4     9002.64     7041.79   1121.95 o 
   2   4   4     9065.12     8456.14    174.60 o 
   3   4   4     4776.62     4470.13    416.29 o 
   4   4   4     8232.24     5843.47    683.90 o 
   5   4   4    30873.62    29787.82    427.63 o 
   6   4   4     5705.96     4792.16    283.86 o 
   7   4   4    13779.74    12440.81    176.42 o 
   8   4   4     5834.75     5838.87    166.73 o 
   9   4   4      761.26     1114.53     73.70 o 
  10   4   4     3520.40     3544.16    136.09 o 
  11   4   4      209.77      318.54     53.34 o 
  12   4   4      788.60      885.14     88.60 o 
  13   4   4      536.34      709.41     97.03 o 
  14   4   4      963.65     1064.69    116.66 o 
  15   4   4      238.17      278.15    105.87 o 
  16   4   4      939.71      951.34    193.52 o 
  17   4   4       12.66       79.14    137.22 o 
  18   4   4      575.65      352.59    159.91 o 
 -18   5   4       55.99      151.13    147.80 o 
 -17   5   4        0.31       38.87     99.05 o 
 -16   5   4       34.53        0.00     73.41 o 
 -15   5   4      119.24      216.23     89.87 o 
 -14   5   4      476.27      605.05    100.90 o 
 -13   5   4      441.27      466.18     88.89 o 
 -12   5   4     1241.41     1210.68    113.68 o 
 -11   5   4       98.30      112.87     58.47 o 
 -10   5   4       18.26       73.80     46.46 o 
  -9   5   4     4384.37     3856.16    176.47 o 
  -8   5   4      694.04      641.93     51.23 o 
  -7   5   4       19.23       14.80     27.43 o 
  -6   5   4     5657.20     4728.87    837.01 o 
  -5   5   4    27265.02    26383.27   1427.62 o 
  -4   5   4     3365.97     3350.46    150.31 o 
  -3   5   4      872.28      862.52     41.65 o 
  -2   5   4        2.27       20.88     13.79 o 
  -1   5   4       79.66      104.77     19.00 o 
   0   5   4     4937.16     5090.64    104.83 o 
   1   5   4      331.48      322.41     52.60 o 
   2   5   4     4662.30     4553.97     98.26 o 
   3   5   4    11717.15    12331.52    260.81 o 
   4   5   4     3138.16     3328.31     92.61 o 
   5   5   4     4854.11     5048.23     99.19 o 
   6   5   4    11142.40    10817.27    457.58 o 
   7   5   4     5204.60     4902.55    481.63 o 
   8   5   4     3222.65     2728.64    267.36 o 
   9   5   4     3592.17     2990.55    319.44 o 
  10   5   4      170.66      187.04     41.70 o 
  11   5   4      143.51      180.12     45.84 o 
  12   5   4      287.14      268.16     61.26 o 
  13   5   4       35.46       29.58     53.07 o 
  14   5   4       16.06        0.00     87.64 o 
  15   5   4       90.49      117.53     96.68 o 
  16   5   4      157.95      136.97    125.61 o 
  17   5   4       62.81      129.60    141.46 o 
  18   5   4       51.60      123.17    144.20 o 
 -18   6   4      233.91      160.41    165.12 o 
 -17   6   4       91.60      174.24    101.30 o 
 -16   6   4       51.17       77.40     86.74 o 
 -15   6   4      174.66      203.21     88.82 o 
 -14   6   4      128.12      135.65     77.80 o 
 -13   6   4      470.15      568.53     96.75 o 
 -12   6   4      818.37      850.88    101.35 o 
 -11   6   4      806.65      813.68     85.53 o 
 -10   6   4       30.65      127.70     46.78 o 
  -9   6   4       16.42       46.80     37.85 o 
  -8   6   4     3922.80     3489.95    215.65 o 
  -7   6   4     6960.83     5045.61    940.99 o 
  -6   6   4      115.97      133.98     31.98 o 
  -5   6   4     3921.41     3993.25    163.50 o 
  -4   6   4      926.41      732.34     93.66 o 
  -3   6   4    10351.27    10559.58    307.27 o 
  -2   6   4       21.86       40.37     17.11 o 
  -1   6   4     1349.59     1666.51     68.86 o 
   0   6   4      567.19      590.42     35.69 o 
   1   6   4      429.87      403.98     30.59 o 
   2   6   4     6413.77     6895.06    120.33 o 
   3   6   4      365.73      422.74     41.64 o 
   4   6   4     5901.00     5267.92    145.25 o 
   5   6   4    10669.55    10437.02    148.67 o 
   6   6   4     1981.44     1928.93     71.11 o 
   7   6   4      228.30      415.95     45.48 o 
   8   6   4       52.71      183.09     37.22 o 
   9   6   4      369.25      396.83     51.74 o 
  10   6   4     2580.75     2781.08    102.33 o 
  11   6   4      960.19      967.07     78.48 o 
  12   6   4      119.58       72.30     62.29 o 
  13   6   4      325.12      348.13     83.18 o 
  14   6   4       16.20       57.55     78.10 o 
  15   6   4       25.79        0.00     89.36 o 
  16   6   4      699.37      556.41    160.16 o 
  17   6   4       48.68        5.16    131.65 o 
  18   6   4      199.67      268.08    206.68 o 
 -18   7   4       10.47      133.96    119.60 o 
 -17   7   4      194.71      257.27    107.24 o 
 -16   7   4       94.61      146.12     90.87 o 
 -15   7   4      178.84      192.66     86.70 o 
 -14   7   4        0.02        0.00     67.23 o 
 -13   7   4       57.43      101.26     72.93 o 
 -12   7   4      461.00      499.54     89.28 o 
 -11   7   4     2220.27     2175.12    140.20 o 
 -10   7   4     2621.13     2428.27    154.66 o 
  -9   7   4      481.41      413.73     59.03 o 
  -8   7   4     2071.39     1583.05    279.63 o 
  -7   7   4     3707.62     3749.22    242.04 o 
  -6   7   4     5103.40     4969.06    211.48 o 
  -5   7   4     8409.51     7426.77    352.16 o 
  -4   7   4     8719.63     8392.13    291.58 o 
  -3   7   4     4296.78     4415.42    112.36 o 
  -2   7   4      425.06      565.68     38.31 o 
  -1   7   4     3182.51     2771.69    126.39 o 
   0   7   4     6378.13     5927.69    123.34 o 
   1   7   4    12525.58    12388.82    229.99 o 
   2   7   4    18600.00    17276.33    286.29 o 
   3   7   4     4978.71     5197.33    113.26 o 
   4   7   4      202.55      297.16     42.13 o 
   5   7   4    11297.67    10681.21    143.97 o 
   6   7   4    15165.61    15697.73    573.21 o 
   7   7   4      324.56      466.09     48.42 o 
   8   7   4      531.63      898.01     71.02 o 
   9   7   4     4562.27     4482.43    135.81 o 
  10   7   4       31.85      106.60     40.55 o 
  11   7   4      324.75      347.00     73.97 o 
  12   7   4      559.94      561.63     90.68 o 
  13   7   4     1248.42     1312.88    122.61 o 
  14   7   4      508.92      572.24    111.94 o 
  15   7   4        3.39       88.06     95.27 o 
  16   7   4      227.85      419.80    177.98 o 
  17   7   4      414.25      448.43    154.82 o 
 -18   8   4       51.99        0.00    119.34 o 
 -17   8   4      807.25      638.65    137.83 o 
 -16   8   4        0.08       43.78     85.34 o 
 -15   8   4      389.17      365.26     98.76 o 
 -14   8   4     1554.73     1462.08    150.77 o 
 -13   8   4     1303.61     1254.56    123.40 o 
 -12   8   4      557.29      565.39     88.44 o 
 -11   8   4      316.11      359.19     66.78 o 
 -10   8   4      664.21      501.75    108.25 o 
  -9   8   4     5286.25     4793.08    335.59 o 
  -8   8   4     4479.03     4228.18    219.57 o 
  -7   8   4     2757.70     3001.56    134.68 o 
  -6   8   4     7740.38     7215.20    332.83 o 
  -5   8   4     2984.73     2677.92     92.15 o 
  -4   8   4    10830.54     9848.80    298.29 o 
  -3   8   4     7585.04     7255.93    189.24 o 
  -2   8   4    10595.83    10495.77    334.87 o 
  -1   8   4      135.08       79.40     18.20 o 
   0   8   4    21132.43    22813.25    465.87 o 
   1   8   4      237.47      375.10     34.30 o 
   2   8   4     1492.80     1122.75    143.94 o 
   3   8   4    10562.22    10301.14    209.87 o 
   4   8   4    20913.97    21310.04    344.77 o 
   5   8   4     1094.23     1217.52     73.57 o 
   6   8   4     1133.54      989.77     58.89 o 
   7   8   4     4818.93     4658.07    132.01 o 
   8   8   4     3152.72     2868.78     96.84 o 
   9   8   4      359.29      448.62     60.57 o 
  10   8   4       17.20       64.03     43.80 o 
  11   8   4     5885.26     5448.66    187.50 o 
  12   8   4       40.28       90.60     65.25 o 
  13   8   4      358.28      330.64     95.84 o 
  14   8   4      509.17      545.10    111.27 o 
  15   8   4     1620.21     1749.27    371.35 o 
  16   8   4       19.90        5.92    115.71 o 
  17   8   4      113.42      201.12    134.85 o 
 -17   9   4       21.65      157.90    110.23 o 
 -16   9   4      648.76      532.22    127.34 o 
 -15   9   4        1.20        0.00     79.08 o 
 -14   9   4      192.63      248.51     89.34 o 
 -13   9   4      621.61      703.70    106.79 o 
 -12   9   4      821.12      770.32     90.58 o 
 -11   9   4        7.30       23.88     46.35 o 
 -10   9   4      152.22      198.24     54.50 o 
  -9   9   4      140.42      216.84     50.23 o 
  -8   9   4      708.95      554.89     64.58 o 
  -7   9   4      687.18      926.97     74.69 o 
  -6   9   4      564.82      692.70     63.14 o 
  -5   9   4    13504.40    13452.39    423.95 o 
  -4   9   4      688.55      753.02     49.16 o 
  -3   9   4     1039.54     1042.96     54.49 o 
  -2   9   4      464.87      663.70     45.07 o 
  -1   9   4    10413.12    11224.61    234.01 o 
   0   9   4     4749.62     5061.75    103.99 o 
   1   9   4       18.16       62.18     22.32 o 
   2   9   4       95.84      148.00     28.63 o 
   3   9   4    16308.76    17183.04    227.84 o 
   4   9   4     1744.09     1932.70     81.36 o 
   5   9   4     3414.78     3416.87    123.56 o 
   6   9   4      875.28      775.43     54.82 o 
   7   9   4      864.92      850.75     72.98 o 
   8   9   4       83.78       29.46     39.14 o 
   9   9   4      415.43      486.41     67.28 o 
  10   9   4     2189.72     2441.27    132.09 o 
  11   9   4      240.58      264.43     73.44 o 
  12   9   4     1090.79     1129.55    118.11 o 
  13   9   4      147.11      262.28     91.15 o 
  14   9   4       82.94      112.29     90.82 o 
  15   9   4       21.09       18.72     88.35 o 
  16   9   4      340.53      341.85    139.99 o 
  17   9   4       59.68       45.69    132.83 o 
 -17  10   4      227.43      247.00    115.39 o 
 -16  10   4        5.37        6.94     95.86 o 
 -15  10   4       80.21      105.59     81.89 o 
 -14  10   4      237.26      229.19     86.22 o 
 -13  10   4        1.67       51.64     77.00 o 
 -12  10   4       73.15      106.01     57.17 o 
 -11  10   4       99.58      123.40     55.77 o 
 -10  10   4      467.80      439.01     69.38 o 
  -9  10   4      138.13      140.27     47.73 o 
  -8  10   4      199.27      156.64     47.22 o 
  -7  10   4     2524.86     2550.02    115.64 o 
  -6  10   4       13.82       18.87     30.62 o 
  -5  10   4      330.78      238.15     52.63 o 
  -4  10   4      312.36      332.33     39.22 o 
  -3  10   4     2586.66     2230.50     87.37 o 
  -2  10   4     3419.90     3367.58    109.63 o 
  -1  10   4     4376.50     4488.68    120.72 o 
   0  10   4     5158.65     5500.25    121.90 o 
   1  10   4      228.75      209.88     33.52 o 
   2  10   4        0.28        0.00     20.62 o 
   3  10   4       31.08       97.59     27.85 o 
   4  10   4     6197.65     6926.83    147.73 o 
   5  10   4      127.80      333.93     51.14 o 
   6  10   4     3951.91     4543.28    161.32 o 
   7  10   4       89.16       72.89     41.31 o 
   8  10   4        1.91       14.60     39.56 o 
   9  10   4      902.32     1118.21     89.25 o 
  10  10   4      289.24      385.22     76.06 o 
  11  10   4     1483.17     1529.31    128.73 o 
  12  10   4      278.92      415.00    102.11 o 
  13  10   4        6.30      126.71     85.24 o 
  14  10   4       49.87      219.51     94.90 o 
  15  10   4      218.01      293.48    108.42 o 
  16  10   4      141.11       31.33     98.38 o 
 -17  11   4       10.85      122.28    126.98 o 
 -16  11   4     1503.39     1169.79    202.37 o 
 -15  11   4      115.97      137.67     99.84 o 
 -14  11   4       22.17       13.02     77.96 o 
 -13  11   4     1707.91     1411.79    138.17 o 
 -12  11   4     1007.20     1151.08    107.55 o 
 -11  11   4      113.07       85.51     54.93 o 
 -10  11   4      531.77      560.14     77.42 o 
  -9  11   4       11.46       52.98     44.21 o 
  -8  11   4     3652.67     3103.10    174.59 o 
  -7  11   4       17.12        0.00     33.64 o 
  -6  11   4     2132.85     2170.71     97.73 o 
  -5  11   4     8243.19     6980.46    648.71 o 
  -4  11   4    12640.53    12211.23    293.01 o 
  -3  11   4       28.62       39.18     25.88 o 
  -2  11   4     4185.62     3656.81    176.57 o 
  -1  11   4    50332.41    51755.34   1108.91 o 
   0  11   4     3688.10     4393.15    108.32 o 
   1  11   4     4933.76     5124.69    163.10 o 
   2  11   4     5630.15     5099.75    109.54 o 
   3  11   4    13716.76    13790.55    248.88 o 
   4  11   4     4673.32     4169.41    117.02 o 
   5  11   4     3241.74     3214.76    109.81 o 
   6  11   4       28.40       29.03     38.10 o 
   7  11   4     1759.36     2020.79    102.67 o 
   8  11   4     3020.89     2920.92    119.40 o 
   9  11   4      218.10      343.48     62.05 o 
  10  11   4     1901.43     1960.11    137.12 o 
  11  11   4      277.34      327.35     97.42 o 
  12  11   4      776.28      857.23    128.85 o 
  13  11   4      793.21      816.75    129.02 o 
  14  11   4     2381.41     2647.85    236.64 o 
  15  11   4       40.62        0.02     96.19 o 
  16  11   4     1367.23     1486.98    580.50 o 
 -17  12   4      636.33      647.79    207.68 o 
 -16  12   4       16.27       79.30    107.26 o 
 -15  12   4      283.17      217.79    108.34 o 
 -14  12   4      755.22      664.00    122.97 o 
 -13  12   4      834.70      847.94    102.06 o 
 -12  12   4      148.89      154.84     66.95 o 
 -11  12   4      755.59      708.67     91.17 o 
 -10  12   4      110.89       16.36     50.37 o 
  -9  12   4       32.09       57.17     46.94 o 
  -8  12   4       63.16      123.89     48.79 o 
  -7  12   4      187.76      202.67     47.63 o 
  -6  12   4     5678.74     5219.96    215.03 o 
  -5  12   4     3758.67     3365.13    290.60 o 
  -4  12   4    14842.71    14486.34    387.76 o 
  -3  12   4        0.12        0.00     23.04 o 
  -2  12   4     8854.35     8276.05    288.93 o 
  -1  12   4     1503.54     1603.71     62.29 o 
   0  12   4    25612.80    25073.27    511.72 o 
   1  12   4      199.42      228.68     36.75 o 
   2  12   4     2062.04     1967.35     81.60 o 
   3  12   4    13933.37    14319.81    814.37 o 
   4  12   4     3676.23     3269.52    154.14 o 
   5  12   4     1564.44     1624.71     88.33 o 
   6  12   4       63.58      200.19     50.19 o 
   7  12   4     4775.82     4635.52    171.36 o 
   8  12   4      367.93      625.44     75.23 o 
   9  12   4      194.70      250.77     66.95 o 
  10  12   4        5.96       64.55     70.13 o 
  11  12   4     2110.62     2242.77    197.93 o 
  12  12   4       44.35       96.75     87.82 o 
  13  12   4       14.49      132.83     92.88 o 
  14  12   4       81.71       91.69     95.33 o 
  15  12   4     2056.14     2082.92    335.18 o 
  16  12   4        0.76       47.77    110.57 o 
 -16  13   4        6.31       81.19    111.63 o 
 -15  13   4        4.90      154.59     95.84 o 
 -14  13   4        4.15      102.55     86.64 o 
 -13  13   4       30.20       65.35     69.35 o 
 -12  13   4       31.98       74.61     65.05 o 
 -11  13   4      118.84       43.94     54.98 o 
 -10  13   4       33.74       38.90     50.38 o 
  -9  13   4        5.43        0.00     43.48 o 
  -8  13   4     1756.82     1846.65    112.79 o 
  -7  13   4      166.56      220.71     54.83 o 
  -6  13   4      409.65      299.97     67.13 o 
  -5  13   4        0.28        0.00     35.85 o 
  -4  13   4      408.81      569.02     53.91 o 
  -3  13   4       80.10       95.30     31.78 o 
  -2  13   4      501.35      563.86     51.51 o 
  -1  13   4      525.12      485.47     42.25 o 
   0  13   4     1049.79     1155.31     57.59 o 
   1  13   4     3078.68     2971.49     92.27 o 
   2  13   4      267.90      344.59     44.01 o 
   3  13   4     1653.96     1460.67    269.78 o 
   4  13   4      182.75      248.54     49.10 o 
   5  13   4     1391.94     1594.98     94.48 o 
   6  13   4       15.15       29.65     41.61 o 
   7  13   4      574.74      672.49     76.31 o 
   8  13   4      219.24      255.15     61.96 o 
   9  13   4        0.27        0.00     69.06 o 
  10  13   4      420.81      468.66    107.01 o 
  11  13   4       57.33       24.33     81.18 o 
  12  13   4       47.46       36.32     84.85 o 
  13  13   4      118.11      125.48     96.39 o 
  14  13   4        5.83        0.00     90.15 o 
  15  13   4      101.39      161.15    106.75 o 
  16  13   4        1.65       49.13    226.31 o 
 -16  14   4        5.57      105.70    115.42 o 
 -15  14   4       23.05       62.54     93.73 o 
 -14  14   4       23.07       62.33     90.40 o 
 -13  14   4     1038.46      907.46    110.57 o 
 -12  14   4      440.92      489.20     87.60 o 
 -11  14   4      362.17      264.15     70.64 o 
 -10  14   4      136.49      173.38     62.94 o 
  -9  14   4      383.27      439.61     73.96 o 
  -8  14   4     1548.42     1642.06    115.01 o 
  -7  14   4      105.58       95.95     53.31 o 
  -6  14   4      204.30      165.88     46.77 o 
  -5  14   4      279.20      351.28     64.96 o 
  -4  14   4     5373.57     5411.37    137.11 o 
  -3  14   4        8.94       20.67     28.49 o 
  -2  14   4     4483.76     3998.92    142.27 o 
  -1  14   4      624.84      633.75     48.75 o 
   0  14   4    13793.06    12585.31    240.61 o 
   1  14   4      192.00      209.98     39.62 o 
   2  14   4      726.21      745.02     60.06 o 
   3  14   4     2158.67     1674.11    435.48 o 
   4  14   4      267.82      274.36     53.54 o 
   5  14   4      490.03      641.32     72.90 o 
   6  14   4      291.20      489.34     70.57 o 
   7  14   4     2232.09     2247.07    116.34 o 
   8  14   4     2355.01     2351.19    139.52 o 
   9  14   4       25.27        0.00     74.83 o 
  10  14   4       86.79      121.91     87.68 o 
  11  14   4      755.01      882.22    138.65 o 
  12  14   4       20.73       86.33     91.32 o 
  13  14   4        9.15      110.13     92.35 o 
  14  14   4       46.96        0.00    124.08 o 
  15  14   4      851.35     1045.05    218.32 o 
  16  14   4      110.49      110.44    227.95 o 
 -15  15   4      158.33      123.28    140.34 o 
 -14  15   4      155.93      188.82     93.10 o 
 -13  15   4      110.25      163.43     83.48 o 
 -12  15   4     1294.85     1369.62    120.34 o 
 -11  15   4      260.88      218.33     69.23 o 
 -10  15   4      581.47      624.45     86.46 o 
  -9  15   4     3226.01     3176.98    215.17 o 
  -8  15   4     1310.18     1327.31    107.79 o 
  -7  15   4      329.26      375.55     71.22 o 
  -6  15   4     1245.96     1135.21     95.75 o 
  -5  15   4     8900.24     7719.11    276.69 o 
  -4  15   4      702.93      908.27     79.08 o 
  -3  15   4      105.00      107.13     36.39 o 
  -2  15   4      132.93      214.04     40.65 o 
  -1  15   4     7855.96     7130.84    204.24 o 
   0  15   4     1581.64     1631.17     79.69 o 
   1  15   4      804.18      878.38     64.53 o 
   2  15   4       10.95       69.49     31.82 o 
   3  15   4    14103.13    14222.36    457.78 o 
   4  15   4      203.58      293.26     53.96 o 
   5  15   4     2514.64     2659.76    116.56 o 
   6  15   4     3850.50     3999.30    182.52 o 
   7  15   4      137.30      175.69     62.68 o 
   8  15   4     4048.19     3898.98    198.41 o 
   9  15   4      720.92      757.94    127.61 o 
  10  15   4     2705.53     2736.09    215.89 o 
  11  15   4      160.34      193.98    102.83 o 
  12  15   4     2487.74     2708.44    220.40 o 
  13  15   4       19.38        0.00     93.31 o 
  14  15   4      102.12       64.84    103.45 o 
  15  15   4       15.30      129.66    144.51 o 
 -15  16   4        5.41        0.00    151.19 o 
 -14  16   4      221.16      286.66    112.62 o 
 -13  16   4        2.12       45.87     76.26 o 
 -12  16   4      321.53      379.50     81.99 o 
 -11  16   4       23.36       54.23     65.57 o 
 -10  16   4     1529.49     1577.66    123.18 o 
  -9  16   4     1538.28     1561.08    119.38 o 
  -8  16   4      521.36      493.04     81.61 o 
  -7  16   4     3824.20     3603.87    200.22 o 
  -6  16   4      472.04      612.21     90.92 o 
  -5  16   4      260.30      228.21     55.44 o 
  -4  16   4      861.80      925.01     82.83 o 
  -3  16   4     3870.62     3557.18    112.80 o 
  -2  16   4       70.32       89.96     40.48 o 
  -1  16   4       74.27      100.16     41.28 o 
   0  16   4     2440.02     2633.02    109.33 o 
   1  16   4      503.87      406.71     52.57 o 
   2  16   4     1043.15      965.19     77.26 o 
   3  16   4       55.96       68.83     41.76 o 
   4  16   4     2536.03     2456.60    114.25 o 
   5  16   4     2102.99     2389.73    133.49 o 
   6  16   4     2027.90     1970.92    117.92 o 
   7  16   4     2878.05     2867.57    156.34 o 
   8  16   4     2058.01     1895.17    170.17 o 
   9  16   4        2.31        0.00     81.30 o 
  10  16   4      930.23     1049.25    146.98 o 
  11  16   4      144.20      179.97    110.75 o 
  12  16   4        6.80      219.55    118.53 o 
  13  16   4       19.55        7.75    116.29 o 
  14  16   4       40.00        0.00    123.29 o 
  15  16   4      214.04      362.11    247.37 o 
 -15  17   4       47.17        0.00    224.34 o 
 -14  17   4      234.90      215.93    111.72 o 
 -13  17   4        0.63      116.66     93.55 o 
 -12  17   4       86.02      151.08     82.33 o 
 -11  17   4        1.68       36.47     67.09 o 
 -10  17   4      645.02      611.42     95.29 o 
  -9  17   4     2253.46     2135.29    212.81 o 
  -8  17   4        2.65       15.49     58.00 o 
  -7  17   4     3129.11     2271.40    478.41 o 
  -6  17   4        2.49       73.74     53.86 o 
  -5  17   4       34.14       29.46     47.65 o 
  -4  17   4      425.92      450.83     80.55 o 
  -3  17   4      390.18      395.80     62.01 o 
  -2  17   4     2146.33     2200.52    134.29 o 
  -1  17   4      288.43      357.36     60.17 o 
   0  17   4      678.84      810.12     78.65 o 
   1  17   4      725.31      914.76     80.93 o 
   2  17   4      248.77      251.78     52.49 o 
   3  17   4     1149.10     1161.91     91.53 o 
   4  17   4       10.83        3.10     45.55 o 
   5  17   4       10.37       22.08     47.34 o 
   6  17   4      538.78      579.80     92.88 o 
   7  17   4      331.32      505.97     93.03 o 
   8  17   4      653.12     1131.08    147.10 o 
   9  17   4      518.11      545.77    121.18 o 
  10  17   4       72.74       94.73     94.12 o 
  11  17   4      308.18      290.04    119.65 o 
  12  17   4      437.47      589.88    148.72 o 
  13  17   4       61.71      135.54    132.28 o 
  14  17   4        6.06        0.00    133.84 o 
 -14  18   4       78.14      179.65    188.19 o 
 -13  18   4      976.77      783.05    166.33 o 
 -12  18   4        4.43       61.74     95.21 o 
 -11  18   4       66.91       45.93     74.65 o 
 -10  18   4     2049.11     2059.45    173.27 o 
  -9  18   4      784.21      884.33    108.14 o 
  -8  18   4     2123.96     1912.78    188.83 o 
  -7  18   4      275.92      368.68     86.05 o 
  -6  18   4     1411.86     1379.47    110.05 o 
  -5  18   4      245.95      360.06     79.77 o 
  -4  18   4     4590.09     4241.52    168.63 o 
  -3  18   4      265.75      278.39     70.07 o 
  -2  18   4      284.82      273.26     59.78 o 
  -1  18   4       30.19       93.97     47.06 o 
   0  18   4       20.01       50.20     42.54 o 
   1  18   4      690.60      733.41     77.67 o 
   2  18   4     1296.19     1178.12    202.07 o 
   3  18   4      114.20       68.33     48.58 o 
   4  18   4     3030.91     2660.77    320.94 o 
   5  18   4     1266.60     1417.63    124.14 o 
   6  18   4      609.26      741.86    103.36 o 
   7  18   4     3734.92     3497.66    196.84 o 
   8  18   4     1526.05     1457.65    159.08 o 
   9  18   4        1.17       28.30     89.36 o 
  10  18   4       13.73       11.71    102.14 o 
  11  18   4     1344.79     1416.99    185.54 o 
  12  18   4       12.52       18.33    124.53 o 
  13  18   4      196.78      144.77    142.17 o 
  14  18   4       91.02      418.17    365.20 o 
 -14  19   4      186.80      179.96    204.90 o 
 -13  19   4      255.28      341.69    123.16 o 
 -12  19   4      939.66      864.70    157.05 o 
 -11  19   4     1274.61     1400.68    219.09 o 
 -10  19   4      685.92      501.35     96.52 o 
  -9  19   4      262.70      361.98     95.02 o 
  -8  19   4      950.34     1088.91    111.82 o 
  -7  19   4      106.10      197.93     77.90 o 
  -6  19   4     2022.01     1836.97    141.11 o 
  -5  19   4      656.76      655.83    100.39 o 
  -4  19   4     1229.40     1183.21    113.88 o 
  -3  19   4      133.85       71.30     58.85 o 
  -2  19   4     1224.94     1247.10     99.12 o 
  -1  19   4     3609.71     3536.90    145.49 o 
   0  19   4      723.06      648.41     79.99 o 
   1  19   4      793.27      846.14     98.58 o 
   2  19   4     2579.89     2157.37    255.37 o 
   3  19   4      148.01      180.54     57.06 o 
   4  19   4      296.20      257.56     67.94 o 
   5  19   4     1110.30     1295.14    122.95 o 
   6  19   4      670.78      801.85    110.63 o 
   7  19   4      114.10      208.46    107.16 o 
   8  19   4        2.23       32.60     88.28 o 
   9  19   4     3285.17     3285.87    223.11 o 
  10  19   4      518.09      603.64    146.46 o 
  11  19   4      282.02      222.25    135.33 o 
  12  19   4       43.54       70.08    132.08 o 
  13  19   4      885.11      985.75    196.30 o 
 -13  20   4        1.13       68.21    183.07 o 
 -12  20   4       19.92       99.52    120.13 o 
 -11  20   4      477.45      411.68    160.93 o 
 -10  20   4       14.23       61.44     87.31 o 
  -9  20   4      269.64      353.86    122.57 o 
  -8  20   4     1230.41     1170.49    163.67 o 
  -7  20   4      810.99      825.63    120.46 o 
  -6  20   4      412.89      599.01    100.41 o 
  -5  20   4      558.90      706.31    102.93 o 
  -4  20   4      496.46      518.97     90.34 o 
  -3  20   4     3995.05     3730.16    217.41 o 
  -2  20   4      650.07      673.98     84.11 o 
  -1  20   4      426.42      484.92     74.46 o 
   0  20   4     1295.13     1339.76    106.33 o 
   1  20   4     1132.34     1150.24    117.28 o 
   2  20   4      929.41      972.10    105.51 o 
   3  20   4      285.37      338.65     90.68 o 
   4  20   4      196.31      139.60     67.39 o 
   5  20   4      121.81      165.25     73.24 o 
   6  20   4     3162.68     2888.74    166.36 o 
   7  20   4       57.75      103.63     85.99 o 
   8  20   4      180.97      146.02     95.48 o 
   9  20   4     1899.26     1768.60    189.35 o 
  10  20   4      446.39      384.03    143.52 o 
  11  20   4       27.17        0.00    125.34 o 
  12  20   4      196.98      120.66    148.12 o 
 -12  21   4      545.17      533.99    177.67 o 
 -11  21   4        0.98       83.90    141.18 o 
 -10  21   4       62.08       72.33    127.89 o 
  -9  21   4      216.64      260.17    111.31 o 
  -8  21   4       18.83        0.00     93.88 o 
  -7  21   4      343.59      303.28     92.97 o 
  -6  21   4        7.80       26.79     70.36 o 
  -5  21   4      634.36      636.58    101.38 o 
  -4  21   4      120.34      214.72     76.87 o 
  -3  21   4      147.39      216.23     73.67 o 
  -2  21   4        0.97       11.73     61.06 o 
  -1  21   4        2.90        0.00     51.22 o 
   0  21   4      200.75      180.34     70.20 o 
   1  21   4       67.31       73.89     58.11 o 
   2  21   4        0.22       23.07     67.03 o 
   3  21   4      671.87      637.26    110.71 o 
   4  21   4        5.19       47.53     73.85 o 
   5  21   4      146.49       89.42     73.84 o 
   6  21   4       20.67       98.77     90.47 o 
   7  21   4      456.12      507.44    121.61 o 
   8  21   4      415.81      431.29    124.40 o 
   9  21   4      146.29      153.53    110.53 o 
  10  21   4       15.30       45.83    133.59 o 
  11  21   4        0.81        0.00    135.70 o 
  12  21   4       72.84        0.00    262.06 o 
 -11  22   4      432.17      356.95    172.67 o 
 -10  22   4     1063.23      973.43    247.49 o 
  -9  22   4        0.86       14.34    134.52 o 
  -8  22   4      320.46      220.08    113.90 o 
  -7  22   4     1060.23     1120.13    172.27 o 
  -6  22   4       21.45      102.83     93.92 o 
  -5  22   4       17.71       91.85     72.28 o 
  -4  22   4       47.81        0.31     66.99 o 
  -3  22   4     1220.47     1446.92    134.77 o 
  -2  22   4     1985.80     1862.70    142.59 o 
  -1  22   4      380.74      391.04     79.89 o 
   0  22   4      274.79      325.36     84.99 o 
   1  22   4     1341.34     1160.07    282.89 o 
   2  22   4       37.26      149.57     78.72 o 
   3  22   4      333.47      430.38    101.54 o 
   4  22   4      945.85     1071.41    139.35 o 
   5  22   4     1468.03     1581.92    162.71 o 
   6  22   4       14.31       49.03     88.05 o 
   7  22   4      266.26      303.58    115.17 o 
   8  22   4      600.70      569.33    141.56 o 
   9  22   4      522.43      640.15    151.02 o 
  10  22   4      287.36      333.72    155.96 o 
  11  22   4      461.03      510.22    234.95 o 
 -10  23   4      177.39      154.24    153.76 o 
  -9  23   4      630.71      435.72    182.82 o 
  -8  23   4      881.73      904.68    155.74 o 
  -7  23   4      342.22      397.75    126.54 o 
  -6  23   4     1491.23     1505.26    167.79 o 
  -5  23   4      368.86      445.39    116.08 o 
  -4  23   4     1516.10     1633.01    146.37 o 
  -3  23   4      130.59      112.45     75.07 o 
  -2  23   4      974.55      928.88    117.92 o 
  -1  23   4      183.86      113.00     80.32 o 
   0  23   4      677.89      723.27    108.14 o 
   1  23   4       71.49       84.39     79.83 o 
   2  23   4     1606.49     1575.52    159.86 o 
   3  23   4       49.66      105.06     78.18 o 
   4  23   4      682.51      777.93    129.97 o 
   5  23   4     1048.70     1219.54    176.30 o 
   6  23   4     2265.72     2336.00    231.58 o 
   7  23   4        2.67       49.12     96.23 o 
   8  23   4      161.16      167.86    114.52 o 
   9  23   4     1154.21     1174.51    183.94 o 
  10  23   4      353.87      333.82    215.57 o 
  -9  24   4        0.23        0.00    143.03 o 
  -8  24   4       17.72      140.59    144.90 o 
  -7  24   4     1348.51     1480.76    179.33 o 
  -6  24   4      145.25      291.17    105.62 o 
  -5  24   4      896.27     1000.60    149.04 o 
  -4  24   4       49.92      126.13     91.19 o 
  -3  24   4       12.87      125.70     84.43 o 
  -2  24   4       69.70      180.50     86.63 o 
  -1  24   4       96.14       64.98     79.59 o 
   0  24   4      383.92      517.56    114.21 o 
   1  24   4       45.46       84.75     82.59 o 
   2  24   4       83.83      235.77     92.67 o 
   3  24   4      170.51      198.42     92.04 o 
   4  24   4      106.58      147.18     90.95 o 
   5  24   4     2056.76     2097.51    258.84 o 
   6  24   4       89.75      140.99    112.19 o 
   7  24   4      562.06      513.94    147.57 o 
   8  24   4      469.49      480.67    148.12 o 
   9  24   4        4.46       42.55    171.03 o 
  -8  25   4        0.94      112.89    192.63 o 
  -7  25   4       50.73       40.66    110.83 o 
  -6  25   4       12.31        0.00     92.85 o 
  -5  25   4       11.39       38.15     91.08 o 
  -4  25   4      630.15      701.51    131.13 o 
  -3  25   4      121.50      258.01    114.22 o 
  -2  25   4      716.39      783.73    152.13 o 
  -1  25   4       38.76      114.72     93.11 o 
   0  25   4      741.19      840.40    134.75 o 
   1  25   4      295.98      305.55    102.26 o 
   2  25   4     1079.51     1271.82    156.97 o 
   3  25   4       20.30       26.40     85.15 o 
   4  25   4      111.62      113.61    114.32 o 
   5  25   4        2.09      109.49    121.18 o 
   6  25   4       33.87       48.39    115.74 o 
   7  25   4        0.10      107.87    124.63 o 
   8  25   4        0.58        0.00    240.79 o 
  -7  26   4      680.03      571.50    206.53 o 
  -6  26   4      365.51      539.81    131.54 o 
  -5  26   4       25.13       86.84     97.66 o 
  -4  26   4      221.57      220.84    105.68 o 
  -3  26   4     1805.71     1930.04    220.37 o 
  -2  26   4       35.86        9.93    117.31 o 
  -1  26   4        0.17       13.18    113.48 o 
   0  26   4      429.06      822.04    192.90 o 
   1  26   4     2098.10     2222.54    191.18 o 
   2  26   4       20.49       23.50     87.42 o 
   3  26   4       75.17      162.31     98.46 o 
   4  26   4      297.65      555.09    152.34 o 
   5  26   4     1201.25     1399.72    224.86 o 
   6  26   4      121.85      145.13    133.08 o 
   7  26   4      482.70      607.19    335.90 o 
  -6  27   4      471.86      455.00    187.85 o 
  -5  27   4       77.55      150.41    127.71 o 
  -4  27   4       81.93       81.31    143.06 o 
  -3  27   4        1.11      259.95    145.59 o 
  -2  27   4      591.81      558.81    252.43 o 
  -1  27   4      206.03      367.15    157.09 o 
   0  27   4        9.20      103.71    122.03 o 
   1  27   4       10.49        0.00     91.39 o 
   2  27   4      394.94      420.51    135.46 o 
   3  27   4       77.81       61.98    126.21 o 
   4  27   4      288.55      256.25    142.30 o 
   5  27   4      307.02      357.01    384.26 o 
  -3  28   4        6.86      163.34    196.24 o 
  -2  28   4      119.75      365.20    233.57 o 
  -1  28   4       44.11      263.09    146.22 o 
   0  28   4       26.34      197.51    139.74 o 
   1  28   4      163.96       70.30    128.71 o 
   2  28   4      207.69      187.62    145.14 o 
   3  28   4       30.35      185.41    207.08 o 
 -18   1   5       82.87       54.49    110.45 o 
 -17   1   5      766.65      773.83    141.02 o 
 -16   1   5        0.21      137.51     92.83 o 
 -15   1   5     2355.97     2477.67    275.95 o 
 -14   1   5      283.15      314.98     97.92 o 
 -13   1   5       19.26       19.61     60.43 o 
 -12   1   5      512.96      604.15     88.53 o 
 -11   1   5      678.37      820.25     78.06 o 
 -10   1   5      555.57      705.57     72.10 o 
  -9   1   5      353.05      379.41     53.67 o 
  -8   1   5    11338.54    10770.85    260.89 o 
  -7   1   5     4545.57     4160.68     88.64 o 
  -6   1   5     6710.45     6768.47    102.10 o 
  -5   1   5     3501.55     3300.18     69.68 o 
  -4   1   5    15745.16    15879.61    334.27 o 
  -3   1   5      381.15      321.25     29.45 o 
  -2   1   5     4828.82     3870.53    722.14 o 
  -1   1   5       42.97       40.21     12.26 o 
   0   1   5    14772.77    14282.59    753.82 o 
   1   1   5       96.13      122.76     18.58 o 
   2   1   5      528.23      593.87     31.37 o 
   3   1   5       32.24       56.34     15.78 o 
   4   1   5     3614.44     2683.77     61.28 o 
   5   1   5     9578.31     9875.79    152.82 o 
   6   1   5     4944.42     4548.28     88.73 o 
   7   1   5     1077.59     1214.27     56.89 o 
   8   1   5     3781.73     3796.45     93.33 o 
   9   1   5       46.63      141.99     38.45 o 
  10   1   5     1058.84     1033.16     83.10 o 
  11   1   5     1202.22     1183.12     91.93 o 
  12   1   5      772.96      774.55    131.34 o 
  13   1   5     5128.17     4828.26    267.90 o 
  14   1   5      402.59      379.38    100.19 o 
  15   1   5        1.82       60.04     75.18 o 
  16   1   5       15.91       31.24     93.40 o 
  17   1   5      450.75      408.10    122.30 o 
  18   1   5       10.18      119.46    136.80 o 
 -18   2   5       14.65       88.55    120.25 o 
 -17   2   5       23.81      106.81     99.31 o 
 -16   2   5     1766.58     1790.89    180.77 o 
 -15   2   5      312.73      438.09    106.37 o 
 -14   2   5       36.14      151.37     78.43 o 
 -13   2   5      889.33      960.07    113.05 o 
 -12   2   5     3021.17     2930.72    271.52 o 
 -11   2   5     1552.72     1566.94    115.48 o 
 -10   2   5     2322.15     2221.39    118.89 o 
  -9   2   5      180.39      267.52     41.32 o 
  -8   2   5     4560.62     4548.85    189.97 o 
  -7   2   5     5996.04     6213.20    271.29 o 
  -6   2   5     9165.80     9032.21    248.21 o 
  -5   2   5     3441.43     3197.08    110.16 o 
  -4   2   5      326.76      363.88     29.50 o 
  -3   2   5     8528.57     8216.82    466.15 o 
  -2   2   5     4104.11     3819.94    119.75 o 
  -1   2   5     3111.59     2718.01     97.28 o 
   0   2   5     1037.01      858.59    128.97 o 
   1   2   5    42763.80    45356.88   1170.12 o 
   2   2   5    11847.16    11332.71    186.47 o 
   3   2   5      447.09      405.08     33.51 o 
   4   2   5    12186.55    12456.25    224.30 o 
   5   2   5    30762.29    29660.98    394.76 o 
   6   2   5     6227.31     5517.32    110.72 o 
   7   2   5       43.98       81.81     25.51 o 
   8   2   5    12286.90    11314.75    245.59 o 
   9   2   5     8556.21     8784.81    201.80 o 
  10   2   5     1675.47     1670.98     87.58 o 
  11   2   5      366.81      435.01     83.10 o 
  12   2   5     4879.96     4934.18    260.77 o 
  13   2   5      547.96      596.47     86.29 o 
  14   2   5      597.28      740.38    104.07 o 
  15   2   5       11.39       11.66     82.77 o 
  16   2   5      749.49      578.57    136.49 o 
  17   2   5      101.24        0.00     99.50 o 
  18   2   5      263.10       45.51    131.19 o 
 -18   3   5      228.16      296.81    157.04 o 
 -17   3   5       20.89       80.78     97.13 o 
 -16   3   5       46.61      147.01     96.29 o 
 -15   3   5       52.93      140.90     94.95 o 
 -14   3   5      751.65      979.93    119.82 o 
 -13   3   5     1967.79     1907.74    140.38 o 
 -12   3   5     1022.31     1248.60    115.50 o 
 -11   3   5     5291.74     5108.06    191.28 o 
 -10   3   5      128.34      125.18     53.66 o 
  -9   3   5     3217.26     2899.65    118.94 o 
  -8   3   5     1829.35     1813.49    105.51 o 
  -7   3   5     7012.53     6848.31    321.21 o 
  -6   3   5        8.24       58.48     22.75 o 
  -5   3   5     2701.57     2275.27     67.47 o 
  -4   3   5       70.10      146.77     22.99 o 
  -3   3   5      420.15      453.58     61.21 o 
  -2   3   5      192.50      207.38     22.53 o 
  -1   3   5      129.24      144.93     19.90 o 
   0   3   5        7.55       35.98     13.63 o 
   1   3   5     9641.25     8269.95   1084.49 o 
   2   3   5      951.23     1163.19     43.90 o 
   3   3   5    17157.91    17529.13    355.36 o 
   4   3   5     7498.38     8064.13    131.53 o 
   5   3   5     4825.73     5317.44    104.91 o 
   6   3   5     6729.23     7557.26    130.11 o 
   7   3   5     9099.05     9249.17    151.38 o 
   8   3   5     2216.96     2117.46     83.67 o 
   9   3   5     7186.69     6830.73    182.96 o 
  10   3   5     2346.67     2065.26    161.15 o 
  11   3   5      233.53      223.50     48.41 o 
  12   3   5      204.03      319.77     68.48 o 
  13   3   5      230.32      382.89     81.38 o 
  14   3   5       23.61       10.62     71.77 o 
  15   3   5       55.97       63.35     90.33 o 
  16   3   5      141.61      111.66     97.96 o 
  17   3   5       29.97       78.25    120.75 o 
  18   3   5      497.64      433.16    166.77 o 
 -18   4   5       38.55        6.06    138.32 o 
 -17   4   5        0.43        0.00     89.66 o 
 -16   4   5       83.62       80.55     99.34 o 
 -15   4   5       79.85      101.23     79.83 o 
 -14   4   5      392.83      538.27     97.10 o 
 -13   4   5        3.47        0.00     65.81 o 
 -12   4   5     1631.81     1524.16    124.47 o 
 -11   4   5      507.78      663.01     91.36 o 
 -10   4   5      573.00      631.48     71.11 o 
  -9   4   5     5000.02     4752.04    237.66 o 
  -8   4   5     3347.62     3183.52     98.70 o 
  -7   4   5      200.94      253.98     35.41 o 
  -6   4   5      142.96      202.77     30.41 o 
  -5   4   5     4266.51     4125.22    226.90 o 
  -4   4   5    15727.49    15588.36    929.20 o 
  -3   4   5     9736.89     9707.89    178.10 o 
  -2   4   5    11046.11    12321.01    308.15 o 
  -1   4   5     3493.84     3513.93     78.40 o 
   0   4   5     5527.08     6325.06    187.78 o 
   1   4   5    12982.32    11987.83    347.75 o 
   2   4   5    17857.16    17379.07   1356.13 o 
   3   4   5     1270.26     1170.91    195.72 o 
   4   4   5      350.25      373.01     34.93 o 
   5   4   5      654.32      804.54     51.31 o 
   6   4   5     2331.63     2306.06     76.43 o 
   7   4   5     7570.61     7361.01    152.00 o 
   8   4   5      228.37      364.70     47.77 o 
   9   4   5      969.85     1092.79     73.76 o 
  10   4   5      391.85      337.39     77.98 o 
  11   4   5      372.77      442.87     60.38 o 
  12   4   5     1648.22     1729.85    114.07 o 
  13   4   5     1292.76     1308.79    137.65 o 
  14   4   5       20.79       14.72     75.74 o 
  15   4   5        8.75      144.08     94.22 o 
  16   4   5      496.88      568.31    131.22 o 
  17   4   5      331.89      438.70    263.26 o 
 -18   5   5       96.97       78.48    135.03 o 
 -17   5   5       31.19      131.39    112.89 o 
 -16   5   5        9.52        0.00     82.75 o 
 -15   5   5      767.65      819.30    118.98 o 
 -14   5   5       14.91        0.00     69.03 o 
 -13   5   5     1182.42     1310.89    127.31 o 
 -12   5   5      483.35      612.06     96.36 o 
 -11   5   5     5170.94     5226.82    249.23 o 
 -10   5   5      469.41      466.20     62.80 o 
  -9   5   5       85.48      135.80     42.12 o 
  -8   5   5     1758.13     1607.95     89.89 o 
  -7   5   5     3555.23     3302.11    177.53 o 
  -6   5   5        1.73       35.89     26.14 o 
  -5   5   5      487.78      534.91     51.18 o 
  -4   5   5     9701.61     6998.90    875.22 o 
  -3   5   5     5081.08     4923.55     97.11 o 
  -2   5   5     3424.49     3388.06     91.96 o 
  -1   5   5     2205.16     2157.48     78.43 o 
   0   5   5    33728.29    34537.71   1128.49 o 
   1   5   5     1139.93     1032.59    104.50 o 
   2   5   5     5825.75     5808.81    183.34 o 
   3   5   5     1559.33     1377.84     63.86 o 
   4   5   5     5903.19     5484.02    613.19 o 
   5   5   5     7221.38     5599.39    682.24 o 
   6   5   5     1387.83     1486.66    127.13 o 
   7   5   5     1817.14     1822.88     82.18 o 
   8   5   5     8555.66     7679.10    169.74 o 
   9   5   5     5949.29     6065.92    225.98 o 
  10   5   5      432.61      473.47     56.85 o 
  11   5   5      218.70      307.33     56.87 o 
  12   5   5       45.35      116.11     64.38 o 
  13   5   5     1648.45     1552.05    150.34 o 
  14   5   5      377.38      384.92     97.54 o 
  15   5   5      697.33      609.95    113.73 o 
  16   5   5       65.25       73.88    170.96 o 
  17   5   5      571.53      609.99    167.61 o 
 -18   6   5       17.38        0.00    148.79 o 
 -17   6   5      145.19       77.37    111.93 o 
 -16   6   5      221.03      263.36     98.15 o 
 -15   6   5      342.32      431.76    104.50 o 
 -14   6   5       87.30      149.03     77.47 o 
 -13   6   5     1154.39     1213.55    124.73 o 
 -12   6   5     1241.00     1245.11    119.21 o 
 -11   6   5      237.03      243.21     76.37 o 
 -10   6   5     1394.94     1368.70     96.11 o 
  -9   6   5     5061.55     5017.25    248.63 o 
  -8   6   5       50.15       49.38     35.28 o 
  -7   6   5     5946.83     4912.47    712.10 o 
  -6   6   5    10370.04     9550.16    574.67 o 
  -5   6   5      511.15      470.64     49.36 o 
  -4   6   5        6.33       18.23     18.79 o 
  -3   6   5     4371.74     4171.87    124.88 o 
  -2   6   5     4121.20     3090.39     83.22 o 
  -1   6   5       94.69      106.98     18.86 o 
   0   6   5       60.03       32.73     18.70 o 
   1   6   5     5175.78     5697.66    162.12 o 
   2   6   5     9485.82     9773.57    292.18 o 
   3   6   5      659.29      604.74     51.69 o 
   4   6   5    13474.99    13867.08    193.01 o 
   5   6   5    13224.66    12713.65    236.79 o 
   6   6   5     9125.10     7489.41    208.33 o 
   7   6   5     2424.69     2374.63    170.34 o 
   8   6   5      993.57      663.28     91.68 o 
   9   6   5     2104.02     1765.70    352.54 o 
  10   6   5       59.50      124.51     45.01 o 
  11   6   5     1234.94     1100.61     92.73 o 
  12   6   5     3825.65     3552.62    163.63 o 
  13   6   5      289.48      335.61     89.33 o 
  14   6   5       62.36       63.88     81.70 o 
  15   6   5      291.65      421.81    122.95 o 
  16   6   5      149.12      199.44    124.66 o 
  17   6   5      144.92      232.68    171.16 o 
 -17   7   5       57.99        3.11     98.59 o 
 -16   7   5       40.41        0.00     86.22 o 
 -15   7   5       19.85       27.62     81.40 o 
 -14   7   5     1541.27     1580.20    141.97 o 
 -13   7   5      286.56      327.80     85.16 o 
 -12   7   5      961.44      899.83    111.83 o 
 -11   7   5      384.09      465.42     77.73 o 
 -10   7   5     1016.76     1146.29     91.11 o 
  -9   7   5      459.29      568.25     67.00 o 
  -8   7   5       14.39       40.37     32.57 o 
  -7   7   5      713.83      662.05     64.50 o 
  -6   7   5     4693.71     4558.22    188.06 o 
  -5   7   5     6429.08     6174.96    221.44 o 
  -4   7   5      454.40      440.90     37.95 o 
  -3   7   5     1506.85     1628.22     59.23 o 
  -2   7   5     3360.04     3581.31     88.51 o 
  -1   7   5     6581.51     7263.14    201.25 o 
   0   7   5      165.54      247.47     29.42 o 
   1   7   5     2719.22     2549.75     68.14 o 
   2   7   5      290.07      334.91     39.90 o 
   3   7   5    16817.30    17189.44    212.51 o 
   4   7   5     1909.25     2388.80     87.69 o 
   5   7   5     2160.65     1909.55     83.52 o 
   6   7   5      985.88      774.85     54.78 o 
   7   7   5     6370.35     5653.18    280.67 o 
   8   7   5     1306.08     1175.29     84.84 o 
   9   7   5      992.05     1024.43     85.31 o 
  10   7   5     2153.11     2147.29    113.61 o 
  11   7   5      878.85      947.79    101.88 o 
  12   7   5      446.63      414.70    106.46 o 
  13   7   5       64.06       39.32     65.78 o 
  14   7   5      501.72      580.56    112.56 o 
  15   7   5       14.58        0.00     97.62 o 
  16   7   5      140.38      104.30    214.90 o 
  17   7   5        0.46       65.68    129.37 o 
 -17   8   5        7.61       53.28     96.99 o 
 -16   8   5        8.05        0.00     87.22 o 
 -15   8   5        2.96        0.00     80.47 o 
 -14   8   5        2.07       23.56     72.53 o 
 -13   8   5      327.45      392.75     91.82 o 
 -12   8   5      104.69      191.19     81.73 o 
 -11   8   5     1857.80     1773.51    131.91 o 
 -10   8   5        6.03       29.28     40.70 o 
  -9   8   5     2104.72     1823.88    402.35 o 
  -8   8   5     3076.63     2574.78    106.75 o 
  -7   8   5     5944.60     5507.98    284.94 o 
  -6   8   5      401.55      419.97     53.72 o 
  -5   8   5       22.78       62.49     21.38 o 
  -4   8   5      995.16     1055.08     56.87 o 
  -3   8   5     5174.14     5048.87    101.65 o 
  -2   8   5     5031.64     6178.31    207.68 o 
  -1   8   5     2029.00     2480.50     61.46 o 
   0   8   5     1808.35     2275.05     69.16 o 
   1   8   5     1130.02     1110.15     52.94 o 
   2   8   5      592.75      482.75    114.57 o 
   3   8   5     1669.66     1811.14     77.79 o 
   4   8   5      411.97      567.06     55.01 o 
   5   8   5    15377.61    16033.30    299.03 o 
   6   8   5     4147.46     4680.35    151.27 o 
   7   8   5        2.98       89.06     38.62 o 
   8   8   5     1456.46     1324.85     91.51 o 
   9   8   5      484.64      397.51     63.93 o 
  10   8   5      377.41      459.93     73.44 o 
  11   8   5        6.24        0.00     55.22 o 
  12   8   5      886.21      949.09    112.17 o 
  13   8   5        7.58        0.00     65.26 o 
  14   8   5       44.82       44.64     92.20 o 
  15   8   5      205.85      194.81    109.98 o 
  16   8   5      314.13      362.69    134.37 o 
  17   8   5        0.25       89.49    171.76 o 
 -17   9   5       88.04      224.30    117.92 o 
 -16   9   5      175.18      141.38     93.58 o 
 -15   9   5      117.27      210.23     90.74 o 
 -14   9   5     1014.59     1097.53    130.08 o 
 -13   9   5       37.58        4.71     74.55 o 
 -12   9   5      393.51      341.34     82.67 o 
 -11   9   5     1528.67     1522.97    165.44 o 
 -10   9   5     1383.48     1128.98    205.92 o 
  -9   9   5       81.01      136.87     48.64 o 
  -8   9   5        2.43       15.43     35.82 o 
  -7   9   5     5958.35     5068.05    141.06 o 
  -6   9   5     4929.05     4924.26    243.76 o 
  -5   9   5     3932.62     3401.43    191.53 o 
  -4   9   5     8879.62     8185.57    174.70 o 
  -3   9   5    11020.03    10964.82    317.15 o 
  -2   9   5      568.72      600.53     45.44 o 
  -1   9   5    23827.11    24380.31    711.22 o 
   0   9   5     2159.90     1945.65     95.18 o 
   1   9   5       43.86       41.89     22.49 o 
   2   9   5     3987.56     3322.42    198.04 o 
   3   9   5     4938.90     4934.57    123.95 o 
   4   9   5       13.56        0.00     29.65 o 
   5   9   5      265.86      303.42     47.04 o 
   6   9   5      238.72      139.33     41.57 o 
   7   9   5     4074.60     4146.11    131.25 o 
   8   9   5       92.62       89.02     44.96 o 
   9   9   5      391.15      440.86     66.76 o 
  10   9   5     2723.84     2640.23    126.48 o 
  11   9   5     2060.30     2121.63    155.22 o 
  12   9   5        0.82        0.00     64.53 o 
  13   9   5      166.65      170.38     90.53 o 
  14   9   5     2622.60     3002.48    541.58 o 
  15   9   5      397.63      473.52    134.73 o 
  16   9   5      395.29      499.75    139.01 o 
  17   9   5      299.32      623.64    260.45 o 
 -17  10   5      728.63      601.71    175.79 o 
 -16  10   5       57.06       21.70     92.42 o 
 -15  10   5        1.19        0.00     80.55 o 
 -14  10   5       79.47      117.44     85.13 o 
 -13  10   5     4042.18     3872.89    287.45 o 
 -12  10   5        2.49       51.12     53.46 o 
 -11  10   5      376.12      334.65     67.55 o 
 -10  10   5      276.44      246.19     61.04 o 
  -9  10   5     1144.40     1086.42     90.63 o 
  -8  10   5      244.52      337.55     60.20 o 
  -7  10   5      645.51      644.09     68.18 o 
  -6  10   5     4201.46     3510.16    452.99 o 
  -5  10   5    18191.47    17123.91    803.17 o 
  -4  10   5      398.30      377.22     41.66 o 
  -3  10   5      343.73      382.61     41.39 o 
  -2  10   5    24384.13    24671.66    694.46 o 
  -1  10   5     3135.13     2690.50     88.98 o 
   0  10   5    16344.25    17015.35    346.14 o 
   1  10   5     8912.09     8759.23    160.74 o 
   2  10   5    22568.13    22563.12    373.67 o 
   3  10   5     4228.72     4259.36    119.76 o 
   4  10   5     6983.77     6419.06    147.85 o 
   5  10   5      701.77      974.49     75.65 o 
   6  10   5     4382.98     4458.63    148.19 o 
   7  10   5      901.78      887.33     79.68 o 
   8  10   5      483.25      595.44     70.73 o 
   9  10   5     1754.92     2079.55    143.12 o 
  10  10   5      823.30      895.23     93.31 o 
  11  10   5     2074.39     1997.92    144.40 o 
  12  10   5     1140.04     1202.06    144.80 o 
  13  10   5     1624.07     1654.55    165.83 o 
  14  10   5      170.44      173.70     96.91 o 
  15  10   5     2194.95     2322.66    751.26 o 
  16  10   5      111.34      104.81    119.19 o 
 -17  11   5        4.35      104.29    130.78 o 
 -16  11   5        0.97        4.77     94.63 o 
 -15  11   5        1.79       16.36     77.20 o 
 -14  11   5       36.10       31.28     80.32 o 
 -13  11   5        8.27       49.83     72.69 o 
 -12  11   5      367.99      333.11     74.35 o 
 -11  11   5        2.48        0.00     52.69 o 
 -10  11   5     1453.05     1361.69    118.18 o 
  -9  11   5       55.07      102.56     48.88 o 
  -8  11   5      428.81      418.87     66.37 o 
  -7  11   5       15.94       35.84     39.06 o 
  -6  11   5      452.59      376.87     80.04 o 
  -5  11   5      461.85      444.74     58.14 o 
  -4  11   5      592.41      844.97     58.43 o 
  -3  11   5     1579.14     1813.03    109.53 o 
  -2  11   5      273.71      309.95     39.29 o 
  -1  11   5     8574.07     8675.71    196.88 o 
   0  11   5        2.99       17.04     26.23 o 
   1  11   5      988.95     1102.66     68.08 o 
   2  11   5      344.66      515.88     49.02 o 
   3  11   5     3065.78     2760.94    190.72 o 
   4  11   5      140.08       60.82     36.96 o 
   5  11   5      317.14      336.19     52.51 o 
   6  11   5      562.60      859.70     77.32 o 
   7  11   5      794.65      781.79     78.18 o 
   8  11   5      950.33     1089.09     90.45 o 
   9  11   5      156.87      250.41     61.37 o 
  10  11   5       43.91       64.20     61.43 o 
  11  11   5      567.03      596.33    100.00 o 
  12  11   5      391.55      465.77    139.89 o 
  13  11   5       65.89      167.39     97.22 o 
  14  11   5      114.52      123.15     92.80 o 
  15  11   5       11.33      284.01    123.78 o 
  16  11   5        0.37       96.10    118.74 o 
 -16  12   5      298.27      260.10    115.95 o 
 -15  12   5       66.56       98.85     93.71 o 
 -14  12   5      131.97      111.34     88.61 o 
 -13  12   5      399.17      443.90     92.51 o 
 -12  12   5       35.47       30.06     58.61 o 
 -11  12   5      104.54       77.91     60.16 o 
 -10  12   5      171.39      152.01     60.83 o 
  -9  12   5      962.50      912.88     89.17 o 
  -8  12   5       22.75       20.15     44.01 o 
  -7  12   5     3950.61     3545.06    129.71 o 
  -6  12   5       16.47       18.96     37.91 o 
  -5  12   5     4478.05     4369.18    204.34 o 
  -4  12   5     1962.68     2124.12     82.75 o 
  -3  12   5       91.42       92.49     31.78 o 
  -2  12   5    20921.56    19931.31    544.78 o 
  -1  12   5      561.69      472.83     41.47 o 
   0  12   5     4824.56     4544.00    140.83 o 
   1  12   5     5466.03     5190.63    151.81 o 
   2  12   5      502.30      580.84     52.91 o 
   3  12   5     2624.30     1936.65    372.38 o 
   4  12   5      721.69      857.12     75.36 o 
   5  12   5      755.24      650.92     69.86 o 
   6  12   5      618.09      819.21     78.67 o 
   7  12   5      146.18      175.68     53.74 o 
   8  12   5        1.40       27.37     48.78 o 
   9  12   5      380.39      495.01     78.41 o 
  10  12   5     1103.81     1200.71    121.42 o 
  11  12   5      951.18     1082.17    144.83 o 
  12  12   5      308.92      325.25    102.06 o 
  13  12   5     1117.01     1378.73    164.29 o 
  14  12   5       63.51       63.08     96.79 o 
  15  12   5     1129.92     1166.76    192.64 o 
  16  12   5       51.78      196.24    281.72 o 
 -16  13   5      170.88      165.92    109.80 o 
 -15  13   5       64.16        1.57     90.16 o 
 -14  13   5     1081.43      867.03    133.22 o 
 -13  13   5      271.71      292.51     78.59 o 
 -12  13   5      384.00      469.57     85.51 o 
 -11  13   5       52.97      115.96     62.31 o 
 -10  13   5     3208.03     2946.68    209.11 o 
  -9  13   5      145.95      162.03     60.91 o 
  -8  13   5     2871.49     2473.88    121.39 o 
  -7  13   5     2295.31     1976.14    151.69 o 
  -6  13   5     2047.55     2050.78    151.21 o 
  -5  13   5      624.20      670.06     72.75 o 
  -4  13   5     1116.19     1148.11     83.18 o 
  -3  13   5     6917.23     6941.29    233.24 o 
  -2  13   5     1074.05     1166.21     69.09 o 
  -1  13   5    39715.70    40244.54   1449.31 o 
   0  13   5      156.37      157.78     38.45 o 
   1  13   5       42.99       73.03     33.12 o 
   2  13   5      342.19      313.29     46.44 o 
   3  13   5    11000.51    10391.39    429.18 o 
   4  13   5      139.88      134.76     43.96 o 
   5  13   5        3.36        0.00     38.62 o 
   6  13   5      944.11     1332.45     97.47 o 
   7  13   5     1042.87     1155.91     96.22 o 
   8  13   5        2.13       13.53     49.35 o 
   9  13   5      711.16     1014.69     99.37 o 
  10  13   5     1747.29     1927.08    169.73 o 
  11  13   5     2414.59     2280.91    187.47 o 
  12  13   5      270.17      230.32    140.30 o 
  13  13   5      112.20      183.93    107.15 o 
  14  13   5     1784.01     1935.14    216.06 o 
  15  13   5       98.44      261.30    119.29 o 
  16  13   5      313.23      446.26    323.46 o 
 -16  14   5       24.23        0.00    165.34 o 
 -15  14   5        6.56       10.76     97.55 o 
 -14  14   5        0.83       12.65     78.10 o 
 -13  14   5      404.46      417.27     85.77 o 
 -12  14   5      304.11      156.23     72.74 o 
 -11  14   5      254.03      302.64     76.58 o 
 -10  14   5      681.08      649.65     89.06 o 
  -9  14   5     1176.45     1216.17    102.20 o 
  -8  14   5       14.11       58.40     50.57 o 
  -7  14   5      271.41      208.66     78.61 o 
  -6  14   5     8783.37     8240.18    405.40 o 
  -5  14   5     7593.67     7213.58    297.81 o 
  -4  14   5        0.86       32.39     38.54 o 
  -3  14   5      457.50      504.45     54.38 o 
  -2  14   5     2520.82     2196.88    116.81 o 
  -1  14   5      288.04      364.89     56.60 o 
   0  14   5     2413.40     2431.29     89.51 o 
   1  14   5     4644.49     4921.99    122.68 o 
   2  14   5     3515.32     3167.95    116.63 o 
   3  14   5        3.09        2.72     41.27 o 
   4  14   5     2015.49     1931.15    103.08 o 
   5  14   5      244.97      211.97     56.32 o 
   6  14   5      516.05      827.92     85.07 o 
   7  14   5      324.89      338.91     69.49 o 
   8  14   5      453.53      521.80     81.12 o 
   9  14   5      192.65      333.73     99.07 o 
  10  14   5     1070.96     1328.86    153.45 o 
  11  14   5      562.86      658.12    128.96 o 
  12  14   5      448.19      612.91    132.01 o 
  13  14   5      188.54      199.30    110.90 o 
  14  14   5      105.82      166.42    121.90 o 
  15  14   5      538.25      525.48    160.31 o 
 -15  15   5       11.91       36.11    103.05 o 
 -14  15   5       15.12       41.40     88.54 o 
 -13  15   5        6.82       18.59     69.52 o 
 -12  15   5       98.68       89.39     67.18 o 
 -11  15   5      124.99       76.11     65.32 o 
 -10  15   5        0.55       44.27     59.80 o 
  -9  15   5      516.98      499.53     85.42 o 
  -8  15   5      128.18       81.30     55.44 o 
  -7  15   5     2945.07     2228.77    298.54 o 
  -6  15   5      181.67      245.26     62.18 o 
  -5  15   5      643.50      732.63     78.75 o 
  -4  15   5     3285.08     3182.94    134.61 o 
  -3  15   5       36.24       78.39     39.50 o 
  -2  15   5      434.38      623.02     67.83 o 
  -1  15   5       96.92      143.69     43.72 o 
   0  15   5     2792.01     2643.10    108.34 o 
   1  15   5       71.94      155.21     41.99 o 
   2  15   5     1120.09     1207.93     88.46 o 
   3  15   5      195.03      125.81     47.24 o 
   4  15   5      129.55      166.70     52.74 o 
   5  15   5      629.97      753.27     83.68 o 
   6  15   5      964.53     1118.37     99.22 o 
   7  15   5       65.49      169.60     62.14 o 
   8  15   5     1389.75     1629.88    134.77 o 
   9  15   5      369.81      297.29    101.22 o 
  10  15   5       29.53        8.01     86.86 o 
  11  15   5        3.67        0.00     83.94 o 
  12  15   5      103.32      104.09    101.54 o 
  13  15   5       42.17       32.96    105.79 o 
  14  15   5        9.27       11.19    115.32 o 
  15  15   5       89.09      220.01    237.40 o 
 -15  16   5      248.65      386.49    172.25 o 
 -14  16   5        1.81        0.18     90.09 o 
 -13  16   5      595.14      706.74    105.44 o 
 -12  16   5      411.00      345.53     84.10 o 
 -11  16   5      423.76      421.30     83.95 o 
 -10  16   5     2149.00     1952.77    172.59 o 
  -9  16   5     2290.75     2478.97    215.11 o 
  -8  16   5      387.55      460.74     81.22 o 
  -7  16   5        1.44       22.00     52.82 o 
  -6  16   5     6689.06     6069.58    359.14 o 
  -5  16   5      330.86      387.23     68.88 o 
  -4  16   5     2128.26     2095.86    133.90 o 
  -3  16   5      451.95      494.84     66.65 o 
  -2  16   5       39.33      116.25     46.06 o 
  -1  16   5      419.73      546.07     66.49 o 
   0  16   5      418.08      649.19     71.30 o 
   1  16   5      614.07      585.64     82.83 o 
   2  16   5    11713.87    10494.35    300.38 o 
   3  16   5       62.49       99.71     48.92 o 
   4  16   5      501.32      379.39     94.11 o 
   5  16   5     1800.78     1857.35    116.31 o 
   6  16   5     4340.49     4343.12    157.19 o 
   7  16   5     2883.61     2951.85    140.76 o 
   8  16   5     1464.80     1519.23    135.68 o 
   9  16   5      235.16      328.18    104.54 o 
  10  16   5      109.22       70.51     96.08 o 
  11  16   5     1688.18     1958.84    194.01 o 
  12  16   5      211.07      130.08    112.36 o 
  13  16   5       50.07       13.87    109.53 o 
  14  16   5       87.12      216.46    129.06 o 
 -14  17   5      854.90      689.45    119.87 o 
 -13  17   5       71.65      110.24     88.97 o 
 -12  17   5       78.10      179.00     76.75 o 
 -11  17   5     1402.04     1495.61    163.54 o 
 -10  17   5     1672.10     1859.43    154.05 o 
  -9  17   5      555.63      610.17     94.48 o 
  -8  17   5     2725.47     2042.10    369.56 o 
  -7  17   5     1393.55     1453.17    127.62 o 
  -6  17   5     1400.86     1486.14    136.77 o 
  -5  17   5      882.56     1003.38    108.32 o 
  -4  17   5     2499.76     2640.50    141.91 o 
  -3  17   5     1211.58     1216.85    109.44 o 
  -2  17   5       35.08       78.36     43.20 o 
  -1  17   5     1175.20     1055.74     87.69 o 
   0  17   5     5028.77     5124.03    154.81 o 
   1  17   5     2069.80     2402.22    132.47 o 
   2  17   5       92.63      156.55     51.60 o 
   3  17   5     3994.95     3591.98    181.48 o 
   4  17   5     3127.53     2289.48    605.64 o 
   5  17   5        9.52        0.00     49.49 o 
   6  17   5     2551.45     2743.44    135.30 o 
   7  17   5     5296.58     4671.32    190.10 o 
   8  17   5      119.30      175.91     95.36 o 
   9  17   5      378.65      521.35    123.21 o 
  10  17   5     1122.65     1277.27    163.93 o 
  11  17   5      115.77      169.86    116.18 o 
  12  17   5       67.90      134.02    127.31 o 
  13  17   5      208.83      154.16    143.00 o 
  14  17   5      338.25      457.10    361.59 o 
 -14  18   5      126.10      195.50    200.39 o 
 -13  18   5       98.36      207.13    111.09 o 
 -12  18   5      285.67      220.29     79.25 o 
 -11  18   5       35.37       78.83     75.32 o 
 -10  18   5      328.67      514.53     92.96 o 
  -9  18   5      372.71      410.71     83.92 o 
  -8  18   5     1269.43      916.81    197.59 o 
  -7  18   5     1787.26     1679.54    138.90 o 
  -6  18   5      332.63      365.63     83.33 o 
  -5  18   5       39.09       71.91     60.75 o 
  -4  18   5     3052.41     3059.01    154.59 o 
  -3  18   5      248.55      321.49     76.08 o 
  -2  18   5     5371.11     5136.73    161.22 o 
  -1  18   5       50.71       54.73     44.35 o 
   0  18   5      967.06     1157.43     95.21 o 
   1  18   5     2921.88     2657.81    137.54 o 
   2  18   5        0.28        0.00     48.42 o 
   3  18   5      322.46      287.88     65.04 o 
   4  18   5      529.88      435.22    103.95 o 
   5  18   5      814.28      854.73     96.12 o 
   6  18   5      741.43      589.96    100.28 o 
   7  18   5      754.95      805.98    113.56 o 
   8  18   5       92.10      267.32     99.58 o 
   9  18   5      964.55      998.68    154.15 o 
  10  18   5        2.32        0.00     97.95 o 
  11  18   5        1.60        0.00    110.44 o 
  12  18   5      496.37      334.43    142.24 o 
  13  18   5      106.18      190.07    155.93 o 
 -13  19   5       29.31      137.64    113.72 o 
 -12  19   5        0.48       87.13    109.45 o 
 -11  19   5        0.75       18.91     74.19 o 
 -10  19   5     1091.49      998.15    119.71 o 
  -9  19   5      727.89      690.93    127.77 o 
  -8  19   5      102.74      115.13     80.06 o 
  -7  19   5       60.37      116.78     72.97 o 
  -6  19   5       36.56        4.28     66.97 o 
  -5  19   5     1642.91     1609.65    137.05 o 
  -4  19   5      548.31      585.19     95.17 o 
  -3  19   5      291.13      303.36     77.80 o 
  -2  19   5      124.60      114.59     55.86 o 
  -1  19   5       63.31       74.10     52.05 o 
   0  19   5     1869.38     1813.28    134.33 o 
   1  19   5     1083.19     1192.12    114.87 o 
   2  19   5      920.60      946.32    106.67 o 
   3  19   5     1063.53      754.32    211.42 o 
   4  19   5      162.31      135.66     63.54 o 
   5  19   5     2479.41     2278.89    156.56 o 
   6  19   5      934.34     1205.48    128.66 o 
   7  19   5     2150.29     2056.09    178.65 o 
   8  19   5      920.43     1004.01    145.66 o 
   9  19   5        7.38       38.44     97.12 o 
  10  19   5      158.50      297.36    133.98 o 
  11  19   5        4.60        0.00    122.35 o 
  12  19   5      313.82      434.37    155.32 o 
  13  19   5      318.71      147.68    345.53 o 
 -13  20   5      693.14      852.20    250.94 o 
 -12  20   5      333.86      389.40    163.08 o 
 -11  20   5        3.40       87.73    106.63 o 
 -10  20   5      396.40      521.05    169.02 o 
  -9  20   5      739.78      579.15    142.46 o 
  -8  20   5        2.83      102.35     81.66 o 
  -7  20   5     1093.39      921.08    137.64 o 
  -6  20   5      824.63      887.68    119.32 o 
  -5  20   5      163.26      151.57     76.69 o 
  -4  20   5        7.13        2.30     63.09 o 
  -3  20   5        4.37        0.00     57.20 o 
  -2  20   5      802.85     1062.50    111.90 o 
  -1  20   5      226.90      249.46     73.87 o 
   0  20   5      663.74      726.45     99.38 o 
   1  20   5      123.98      135.95     65.12 o 
   2  20   5     1338.35     1371.77    126.66 o 
   3  20   5     1012.56      978.64    135.29 o 
   4  20   5       51.02      148.71     80.11 o 
   5  20   5     2567.14     2170.14    166.08 o 
   6  20   5      687.50      835.91    118.21 o 
   7  20   5      108.20       37.31     89.85 o 
   8  20   5      799.83      823.49    144.59 o 
   9  20   5      353.02      443.29    127.20 o 
  10  20   5       39.60       92.43    121.04 o 
  11  20   5      411.11      443.31    162.65 o 
  12  20   5      317.53      314.13    229.35 o 
 -12  21   5      290.38      449.87    321.85 o 
 -11  21   5     1193.95     1191.68    377.93 o 
 -10  21   5        3.54      127.81    113.02 o 
  -9  21   5        7.75       90.93     88.61 o 
  -8  21   5      774.73      726.72    116.21 o 
  -7  21   5      942.73      782.63    120.16 o 
  -6  21   5       30.71        0.00     73.80 o 
  -5  21   5       20.06      100.75     73.01 o 
  -4  21   5     2004.19     2226.71    155.81 o 
  -3  21   5     1605.28     1696.04    140.62 o 
  -2  21   5       64.62      128.01     65.74 o 
  -1  21   5      167.00      193.31     71.56 o 
   0  21   5     2788.48     2793.41    163.80 o 
   1  21   5     1146.33     1110.94    118.88 o 
   2  21   5      800.69      770.13    142.91 o 
   3  21   5      755.54      838.26    123.87 o 
   4  21   5     2293.99     2458.69    189.36 o 
   5  21   5      303.18      365.53    110.53 o 
   6  21   5      759.10      847.77    121.00 o 
   7  21   5     1220.65     1164.13    155.17 o 
   8  21   5     1355.47     1478.22    180.52 o 
   9  21   5      671.61      939.99    187.85 o 
  10  21   5      650.53      654.26    168.08 o 
  11  21   5       67.20       26.26    139.44 o 
 -11  22   5       17.85      105.81    180.67 o 
 -10  22   5      260.77      287.39    125.63 o 
  -9  22   5       17.09       66.88    109.45 o 
  -8  22   5      606.48      782.82    144.93 o 
  -7  22   5      685.26      662.80    115.71 o 
  -6  22   5       92.76       79.32     85.04 o 
  -5  22   5      313.97      420.14     94.32 o 
  -4  22   5      392.16      420.02     92.67 o 
  -3  22   5     1372.12     1309.30    134.71 o 
  -2  22   5       53.96       90.20     79.40 o 
  -1  22   5      998.37     1107.30    141.26 o 
   0  22   5      305.23      301.39     82.63 o 
   1  22   5      510.20      679.32    103.15 o 
   2  22   5       24.12      132.36     77.91 o 
   3  22   5      146.41      191.45     86.03 o 
   4  22   5      166.91      195.48     93.39 o 
   5  22   5     1957.73     1977.38    182.90 o 
   6  22   5       10.86        0.00    110.41 o 
   7  22   5       74.69       28.45    101.45 o 
   8  22   5      270.58      239.32    122.60 o 
   9  22   5      534.14      528.03    143.79 o 
  10  22   5      120.38       22.40    126.85 o 
  11  22   5        0.54        0.00    241.19 o 
 -10  23   5       44.62        1.05    175.52 o 
  -9  23   5        0.26        0.00    108.17 o 
  -8  23   5        1.23       99.77    112.66 o 
  -7  23   5        7.79       50.21    103.97 o 
  -6  23   5      198.43      237.73    100.88 o 
  -5  23   5       57.30      105.87     77.08 o 
  -4  23   5      372.73      298.04     92.12 o 
  -3  23   5       11.58       16.51     71.49 o 
  -2  23   5       19.79       49.33     77.89 o 
  -1  23   5      159.05      185.35     92.40 o 
   0  23   5      422.58      421.36     96.32 o 
   1  23   5       35.97       77.26     78.26 o 
   2  23   5      201.94      277.16     94.90 o 
   3  23   5      666.79      574.74    119.99 o 
   4  23   5       84.81      247.21     98.78 o 
   5  23   5        7.33        0.00     85.60 o 
   6  23   5        5.41        0.00    117.05 o 
   7  23   5      189.75      381.80    153.51 o 
   8  23   5       20.43       50.08    115.13 o 
   9  23   5        0.49        0.00    115.59 o 
  10  23   5       32.27       28.09    262.06 o 
  -9  24   5      372.07      473.47    323.86 o 
  -8  24   5       40.34       21.69    118.37 o 
  -7  24   5      376.28      367.18    126.46 o 
  -6  24   5      507.94      702.83    143.80 o 
  -5  24   5      563.78      556.65    125.69 o 
  -4  24   5      645.50      716.44    114.93 o 
  -3  24   5     1800.73     1445.48    164.99 o 
  -2  24   5       90.86      152.80     89.66 o 
  -1  24   5      737.76      865.48    132.05 o 
   0  24   5        6.26       49.51     92.30 o 
   1  24   5     1726.98     1683.90    170.73 o 
   2  24   5      106.95      192.67     91.31 o 
   3  24   5      548.71      525.69    119.59 o 
   4  24   5      198.10      190.76    101.62 o 
   5  24   5     1722.98     1924.04    224.98 o 
   6  24   5      250.01      269.83    130.79 o 
   7  24   5        8.14       11.49    129.80 o 
   8  24   5      440.15      517.05    178.89 o 
   9  24   5      239.30      359.18    288.14 o 
  -8  25   5      671.88      567.65    201.91 o 
  -7  25   5      504.02      580.00    142.97 o 
  -6  25   5      371.76      516.00    127.35 o 
  -5  25   5      121.94      120.36    101.04 o 
  -4  25   5      353.10      521.81    144.15 o 
  -3  25   5      154.44      233.02    104.80 o 
  -2  25   5       66.82       62.90     88.93 o 
  -1  25   5        3.41      105.52    106.95 o 
   0  25   5     1917.37     1894.69    221.61 o 
   1  25   5       64.82       94.77     88.05 o 
   2  25   5        6.79       93.16     89.22 o 
   3  25   5      238.58      328.49    108.93 o 
   4  25   5     2816.53     2697.15    212.71 o 
   5  25   5       39.25       43.23    110.59 o 
   6  25   5     1503.30     1741.01    227.68 o 
   7  25   5      590.01      620.16    218.60 o 
  -7  26   5      171.25      285.67    144.97 o 
  -6  26   5        0.21      186.43    130.38 o 
  -5  26   5       41.55       62.68    117.50 o 
  -4  26   5        0.40       14.98    114.44 o 
  -3  26   5        3.95      103.40    107.83 o 
  -2  26   5        0.09       61.98    120.81 o 
  -1  26   5        0.46      211.99    109.45 o 
   0  26   5      318.89      378.66    126.00 o 
   1  26   5        0.84       41.45    108.71 o 
   2  26   5      357.47      402.22    140.99 o 
   3  26   5       87.31       69.45     95.43 o 
   4  26   5       78.45      249.87    140.01 o 
   5  26   5      363.93      473.65    158.81 o 
   6  26   5      105.22      105.40    162.22 o 
  -5  27   5       19.69      196.99    167.57 o 
  -4  27   5      944.74      506.90    208.38 o 
  -3  27   5       16.79      276.22    161.19 o 
  -2  27   5      341.57      238.30    150.15 o 
  -1  27   5       19.46        0.00    129.35 o 
   0  27   5     1096.68     1505.40    252.15 o 
   1  27   5      263.50      224.48    196.78 o 
   2  27   5      117.82      100.94    110.58 o 
   3  27   5        1.70      119.20    118.53 o 
   4  27   5      313.43      335.74    181.43 o 
   0  28   5       35.41       54.58    177.78 o 
   1  28   5      853.93      923.03    292.16 o 
 -18   0   6      437.58      221.12    339.51 o 
 -17   0   6      367.69      477.43    190.62 o 
 -16   0   6     1901.75     2114.63    450.88 o 
 -15   0   6     2563.08     2291.91    374.03 o 
 -14   0   6       49.79       40.23    106.88 o 
 -13   0   6      807.82      864.05    196.85 o 
 -12   0   6     6566.31     6323.97    338.23 o 
 -11   0   6     1089.79     1079.80    129.68 o 
 -10   0   6     1610.80     1441.69    133.71 o 
  -9   0   6      324.36      355.13     81.76 o 
  -8   0   6     1053.59     1070.31    105.38 o 
  -7   0   6      268.45      321.24     47.46 o 
  -6   0   6    13832.90    13896.07    420.71 o 
  -5   0   6     2227.60     1949.85     85.54 o 
  -4   0   6    38204.33    37991.51   1746.49 o 
  -3   0   6     2910.24     2620.30    423.31 o 
  -2   0   6     2176.15     1126.59    546.64 o 
  -1   0   6    26960.77    13806.77   7909.87 o 
   0   0   6     3932.32     3517.39    124.42 o 
   1   0   6     1714.04     1654.40     70.07 o 
   2   0   6     3357.46     3067.98     98.70 o 
   3   0   6    16154.03    16701.70    339.02 o 
   4   0   6    13142.97    13025.49    232.05 o 
   5   0   6     6633.30     7182.14    152.36 o 
   6   0   6     3017.38     3078.64    108.16 o 
   7   0   6    11689.75    10257.71    201.17 o 
   8   0   6        2.89       25.81     47.88 o 
   9   0   6     4697.54     4108.65    184.23 o 
  10   0   6      169.98      292.16     80.32 o 
  11   0   6      570.13      718.06    118.89 o 
  12   0   6     1531.72     1664.10    162.37 o 
  13   0   6     1968.41     1877.98    177.77 o 
  14   0   6      440.00      324.06    110.22 o 
  15   0   6        8.73       15.57    106.83 o 
  16   0   6     1259.11      636.49    249.62 o 
  17   0   6       36.53        0.00    170.96 o 
 -18   1   6       76.94      136.89    249.35 o 
 -17   1   6      582.65      608.71    140.97 o 
 -16   1   6      491.38      643.02    133.69 o 
 -15   1   6      287.75      313.92    106.47 o 
 -14   1   6      166.76      220.85     98.19 o 
 -13   1   6     2452.86     2554.97    191.90 o 
 -12   1   6      317.41      259.12     75.46 o 
 -11   1   6      836.93      956.41    101.24 o 
 -10   1   6      295.33      269.20     57.94 o 
  -9   1   6      460.24      517.78     63.61 o 
  -8   1   6        5.45       21.36     27.12 o 
  -7   1   6     4534.53     4419.33     95.40 o 
  -6   1   6     1244.52     1254.25     54.87 o 
  -5   1   6     4142.20     4222.77     84.56 o 
  -4   1   6      146.47      241.82     29.93 o 
  -3   1   6     1480.22     1290.42     50.69 o 
  -2   1   6      690.06      471.67     66.86 o 
  -1   1   6     1034.54      922.87     83.63 o 
   0   1   6    15768.15    16237.40    618.28 o 
   1   1   6     3609.03     3356.08    108.84 o 
   2   1   6      112.06       92.99     20.12 o 
   3   1   6      685.05      709.66     38.74 o 
   4   1   6    19355.68    18607.54    216.15 o 
   5   1   6     5987.23     5899.98     97.71 o 
   6   1   6      639.62      689.03     45.78 o 
   7   1   6     2563.16     2702.02     99.22 o 
   8   1   6     5975.64     6132.53    132.38 o 
   9   1   6      828.21      983.14     81.18 o 
  10   1   6        6.97       87.55     42.71 o 
  11   1   6     2542.87     2287.94    148.93 o 
  12   1   6      485.11      638.02     84.43 o 
  13   1   6      932.94      928.76     98.40 o 
  14   1   6       77.49       58.45     66.21 o 
  15   1   6      174.48      188.95     96.03 o 
  16   1   6      143.81      121.04     94.84 o 
  17   1   6        0.72       35.66    117.61 o 
 -18   2   6        2.23        0.00    216.77 o 
 -17   2   6        0.90       90.56     94.61 o 
 -16   2   6      435.38      391.92    125.22 o 
 -15   2   6       10.87        9.42     83.95 o 
 -14   2   6      120.43      192.23     89.81 o 
 -13   2   6       31.25        5.56     64.97 o 
 -12   2   6        4.96       94.11     63.56 o 
 -11   2   6      330.57      288.08     69.92 o 
 -10   2   6       35.03       87.12     44.46 o 
  -9   2   6     1409.22     1406.18     86.97 o 
  -8   2   6      768.09      780.70     61.00 o 
  -7   2   6       62.72      115.98     29.88 o 
  -6   2   6     8997.75     9054.04    255.05 o 
  -5   2   6     6273.65     6651.73    224.86 o 
  -4   2   6     1135.19     1104.77     47.11 o 
  -3   2   6     1488.15     1120.94    297.80 o 
  -2   2   6      709.55      813.80     75.87 o 
  -1   2   6     4124.72     3782.99    172.12 o 
   0   2   6       89.49      171.05     28.81 o 
   1   2   6      873.51      841.72     39.50 o 
   2   2   6     4445.32     5243.70    129.61 o 
   3   2   6     1577.51     1783.27     60.41 o 
   4   2   6     3314.04     2915.09     79.95 o 
   5   2   6        1.75       11.10     23.52 o 
   6   2   6     7552.11     6979.54    128.63 o 
   7   2   6      469.93      441.73     47.93 o 
   8   2   6      264.01      287.32     45.59 o 
   9   2   6      118.44      119.52     39.93 o 
  10   2   6       12.47       44.06     40.61 o 
  11   2   6      180.57      284.04     61.64 o 
  12   2   6       70.56       63.74     55.66 o 
  13   2   6      289.25      251.76     68.27 o 
  14   2   6      252.55      196.81     86.13 o 
  15   2   6        6.75       41.67     89.62 o 
  16   2   6      511.19      508.51    123.48 o 
  17   2   6      244.08      171.77    104.75 o 
 -18   3   6        2.09      152.34    233.85 o 
 -17   3   6      438.65      448.04    135.81 o 
 -16   3   6      372.41      470.16    126.61 o 
 -15   3   6      203.98      217.00    103.40 o 
 -14   3   6      125.36      127.17     75.94 o 
 -13   3   6     2787.37     3099.44    159.89 o 
 -12   3   6        1.78       18.30     64.43 o 
 -11   3   6     1581.01     1658.30    121.34 o 
 -10   3   6        6.03       50.44     48.25 o 
  -9   3   6    14902.43    13642.85    377.19 o 
  -8   3   6     1229.10     1462.43     73.39 o 
  -7   3   6     6250.77     6065.84    222.37 o 
  -6   3   6       96.12      117.43     24.94 o 
  -5   3   6     4013.38     3870.29     93.18 o 
  -4   3   6     1617.35     1468.80    113.31 o 
  -3   3   6    13644.35    12994.93    434.50 o 
  -2   3   6      579.77      507.90     34.74 o 
  -1   3   6     2157.34     2041.77     89.42 o 
   0   3   6    13017.95    10314.53   1205.53 o 
   1   3   6    12282.12    11162.93   1034.18 o 
   2   3   6       33.44       28.24     18.45 o 
   3   3   6       58.49       91.51     23.77 o 
   4   3   6    26011.95    25030.37    395.54 o 
   5   3   6        3.21       33.25     24.49 o 
   6   3   6      244.69      396.63     43.63 o 
   7   3   6     1279.51     1435.91     73.26 o 
   8   3   6     3210.70     3109.66    100.18 o 
   9   3   6      805.45     1080.11     75.69 o 
  10   3   6      195.97      213.11     51.99 o 
  11   3   6     2966.12     2668.75    121.22 o 
  12   3   6     5146.60     4179.01    534.38 o 
  13   3   6      741.97      643.89    101.56 o 
  14   3   6      213.61      292.18     91.43 o 
  15   3   6      558.24      550.09    114.63 o 
  16   3   6      124.42      115.00     98.94 o 
  17   3   6      200.14      100.91    107.46 o 
 -18   4   6      170.63      408.94    353.96 o 
 -17   4   6        9.87        0.00    105.48 o 
 -16   4   6      279.34      247.63    117.26 o 
 -15   4   6      230.53      330.74    110.43 o 
 -14   4   6      231.96      234.71     84.39 o 
 -13   4   6       37.95      202.51     76.81 o 
 -12   4   6     5811.15     5658.65    442.66 o 
 -11   4   6     1135.75     1104.56    108.30 o 
 -10   4   6      653.16      619.84     92.95 o 
  -9   4   6     4654.34     4316.48    183.04 o 
  -8   4   6    12476.32    11916.39    453.52 o 
  -7   4   6     1517.17     1582.49     70.21 o 
  -6   4   6     6731.39     6591.16    223.14 o 
  -5   4   6     1989.11     1860.18     60.77 o 
  -4   4   6      523.14      419.81     48.78 o 
  -3   4   6     1503.29     1541.15     56.52 o 
  -2   4   6      905.43     1217.55     46.93 o 
  -1   4   6     6213.15     5630.12     96.91 o 
   0   4   6    11207.17    10995.84    269.16 o 
   1   4   6      735.27      898.60     39.13 o 
   2   4   6     5155.46     4337.47    715.19 o 
   3   4   6    11928.64    11433.27    288.89 o 
   4   4   6    12601.18    11620.29    149.88 o 
   5   4   6    11427.81    10951.65    196.33 o 
   6   4   6     8692.53     7232.11    133.36 o 
   7   4   6     5688.40     5725.02    134.43 o 
   8   4   6     4995.33     4601.78    120.37 o 
   9   4   6     2661.15     2718.35    101.01 o 
  10   4   6      264.92      380.99     55.37 o 
  11   4   6      229.33      286.74     70.19 o 
  12   4   6     5364.75     3904.41    600.64 o 
  13   4   6      291.23      419.29     98.34 o 
  14   4   6      109.14       82.84     81.14 o 
  15   4   6      233.61      299.63     98.94 o 
  16   4   6       81.11      198.22    105.35 o 
  17   4   6      744.31      827.15    187.95 o 
 -18   5   6      205.28       31.70    316.24 o 
 -17   5   6       11.39      112.22    110.95 o 
 -16   5   6      202.50      215.63    105.14 o 
 -15   5   6       94.46      203.17     89.06 o 
 -14   5   6      653.75      914.24    117.93 o 
 -13   5   6      406.40      468.19     91.81 o 
 -12   5   6      239.96      203.15     73.86 o 
 -11   5   6      303.06      323.01     74.08 o 
 -10   5   6      890.01      943.48     96.95 o 
  -9   5   6     3729.62     3384.79    165.68 o 
  -8   5   6      295.87      321.79     52.78 o 
  -7   5   6      130.03      183.49     39.72 o 
  -6   5   6     5955.39     5495.79    394.72 o 
  -5   5   6      256.25      260.19     33.32 o 
  -4   5   6     3427.73     3567.45     89.38 o 
  -3   5   6     1435.77     1543.86     51.53 o 
  -2   5   6      530.33      681.88     48.60 o 
  -1   5   6     2962.24     3274.06    111.23 o 
   0   5   6     1502.34     1411.05     47.53 o 
   1   5   6    14106.92    11153.10   1102.15 o 
   2   5   6     3271.51     3216.28    130.73 o 
   3   5   6     7392.00     5658.89    717.58 o 
   4   5   6     2283.39     1936.29    235.96 o 
   5   5   6      524.64      530.20     45.32 o 
   6   5   6     1254.34     1245.97     66.89 o 
   7   5   6     3969.56     3738.40    112.52 o 
   8   5   6     2226.28     2385.38     92.43 o 
   9   5   6      448.22      540.28     70.00 o 
  10   5   6     2010.16     1897.20    154.61 o 
  11   5   6      131.85       95.37     63.75 o 
  12   5   6      618.08      756.83    102.03 o 
  13   5   6      140.77       69.74     72.31 o 
  14   5   6      232.09      236.78     87.68 o 
  15   5   6       95.86      151.26     92.56 o 
  16   5   6      122.42      157.28    107.23 o 
  17   5   6      141.95      189.90    137.19 o 
 -18   6   6      132.22       59.80    336.30 o 
 -17   6   6       17.79       22.68    116.69 o 
 -16   6   6       94.87      112.24     89.77 o 
 -15   6   6      169.33      127.11     88.90 o 
 -14   6   6        0.01       54.06     76.12 o 
 -13   6   6      632.28      770.10    108.90 o 
 -12   6   6      891.97      950.30    112.76 o 
 -11   6   6      977.89      953.00    106.10 o 
 -10   6   6     1483.90     1510.99    101.32 o 
  -9   6   6     2441.56     2285.78    137.15 o 
  -8   6   6     4393.59     4238.23    196.81 o 
  -7   6   6      580.69      592.24     63.11 o 
  -6   6   6       34.40       54.93     33.33 o 
  -5   6   6     1878.03     1443.94    181.86 o 
  -4   6   6       55.98       35.28     22.71 o 
  -3   6   6     7019.26     6695.85    170.56 o 
  -2   6   6       66.14       89.67     20.26 o 
  -1   6   6      429.70      622.53     41.73 o 
   0   6   6     2680.85     3152.18     86.82 o 
   1   6   6     2792.74     2665.61     84.92 o 
   2   6   6     1413.60     1396.92     67.96 o 
   3   6   6     3319.77     3762.34    105.98 o 
   4   6   6     2133.53     1980.33     82.43 o 
   5   6   6       97.09      129.59     34.17 o 
   6   6   6     2563.40     2656.95    321.54 o 
   7   6   6     4695.86     4414.98    226.28 o 
   8   6   6      380.09      331.67     59.12 o 
   9   6   6      448.39      372.72     63.64 o 
  10   6   6       70.50       41.34     46.54 o 
  11   6   6      776.86      697.20    128.80 o 
  12   6   6      965.81     1206.93    118.07 o 
  13   6   6        9.57        0.00     69.26 o 
  14   6   6      104.01      179.00     86.65 o 
  15   6   6      489.61      433.22    112.74 o 
  16   6   6      271.74      254.56    134.91 o 
  17   6   6        3.53      167.79    136.10 o 
 -17   7   6      105.82       67.91    123.22 o 
 -16   7   6        0.93        0.00     88.03 o 
 -15   7   6       13.20        0.00     75.19 o 
 -14   7   6       34.05       26.34     76.08 o 
 -13   7   6     1369.19     1475.05    135.78 o 
 -12   7   6      777.63      780.01    115.60 o 
 -11   7   6       89.90      107.20     59.61 o 
 -10   7   6     4040.64     4071.38    242.26 o 
  -9   7   6     2572.34     2334.06    111.50 o 
  -8   7   6        8.30       18.01     32.86 o 
  -7   7   6     4226.11     3528.97    160.24 o 
  -6   7   6     9526.51     9192.70    360.11 o 
  -5   7   6       81.02       77.39     25.08 o 
  -4   7   6    10468.95     9280.98    169.74 o 
  -3   7   6     3559.71     3141.98     83.59 o 
  -2   7   6        4.13       23.84     19.76 o 
  -1   7   6        4.24       44.12     18.41 o 
   0   7   6     2128.52     1996.46     75.29 o 
   1   7   6     8764.10     8413.50    213.11 o 
   2   7   6     5472.15     4911.31    463.16 o 
   3   7   6      183.32      193.36     39.94 o 
   4   7   6     4393.77     3876.66    113.63 o 
   5   7   6      828.91      857.53     70.44 o 
   6   7   6       52.99       16.34     36.14 o 
   7   7   6     1803.92     1832.12     98.57 o 
   8   7   6     5804.08     5481.59    631.53 o 
   9   7   6      332.65      290.26     56.56 o 
  10   7   6      668.88      520.83    132.55 o 
  11   7   6     1024.93     1015.25     97.20 o 
  12   7   6      583.30      670.01    111.53 o 
  13   7   6       35.60       99.16     76.86 o 
  14   7   6        7.41       87.96     82.56 o 
  15   7   6      896.56      962.88    165.53 o 
  16   7   6      173.57       50.78    106.03 o 
  17   7   6      154.27      171.36    178.18 o 
 -17   8   6        2.18        0.00     97.16 o 
 -16   8   6        9.78       49.77     90.79 o 
 -15   8   6      769.06      728.08    120.73 o 
 -14   8   6       58.60      123.91     81.47 o 
 -13   8   6     1549.26     1519.09    138.45 o 
 -12   8   6     1332.58     1465.62    137.77 o 
 -11   8   6     1309.95     1324.45    124.57 o 
 -10   8   6      431.31      465.78     80.73 o 
  -9   8   6      873.39      589.18    144.43 o 
  -8   8   6      691.60      894.88     79.95 o 
  -7   8   6     4419.42     3990.78    183.81 o 
  -6   8   6     4324.00     3942.03    273.22 o 
  -5   8   6     8917.67     8848.60    330.80 o 
  -4   8   6     2011.11     1888.40     82.02 o 
  -3   8   6     6457.60     6481.10    145.39 o 
  -2   8   6    12412.57    12555.94    337.27 o 
  -1   8   6     1732.32     1440.77     60.05 o 
   0   8   6     3084.75     2977.97    125.51 o 
   1   8   6        6.45       19.72     22.01 o 
   2   8   6    18671.89    17258.82    513.70 o 
   3   8   6     3343.40     3083.41    104.81 o 
   4   8   6     1660.54     1945.33     86.18 o 
   5   8   6     2636.45     2731.41    102.27 o 
   6   8   6     6091.88     6117.88    283.24 o 
   7   8   6      408.07      564.88     66.95 o 
   8   8   6      350.97      496.48     67.22 o 
   9   8   6      290.09      365.59     65.82 o 
  10   8   6     4566.78     3710.87    504.92 o 
  11   8   6        5.25        0.00     52.30 o 
  12   8   6      165.03      154.66     69.50 o 
  13   8   6     2937.60     2081.36    197.34 o 
  14   8   6      880.51      734.89    122.65 o 
  15   8   6      265.00      228.12    121.76 o 
  16   8   6       34.35       80.36    112.16 o 
  17   8   6      257.89       85.88    174.97 o 
 -17   9   6       88.55      152.48    128.12 o 
 -16   9   6       66.07      100.56     96.64 o 
 -15   9   6       23.16        3.93     80.88 o 
 -14   9   6     1247.67     1314.66    140.89 o 
 -13   9   6        1.72       71.11     82.33 o 
 -12   9   6      158.66       90.88     66.56 o 
 -11   9   6       38.13       98.68     54.70 o 
 -10   9   6      544.25      490.92    133.08 o 
  -9   9   6       17.35       20.03     40.68 o 
  -8   9   6       11.51       19.95     38.48 o 
  -7   9   6      340.47      353.11     57.91 o 
  -6   9   6      906.61      561.96    139.30 o 
  -5   9   6      656.97      646.50     62.35 o 
  -4   9   6     2748.93     2708.62     84.98 o 
  -3   9   6     1098.91      903.18     56.46 o 
  -2   9   6     3465.37     3351.65    104.59 o 
  -1   9   6    11666.98    11468.02    422.37 o 
   0   9   6      176.43      250.63     36.38 o 
   1   9   6     5593.77     5580.94    137.21 o 
   2   9   6       36.60       44.22     30.72 o 
   3   9   6     5180.21     5161.55    131.83 o 
   4   9   6      583.89      430.40     54.10 o 
   5   9   6     1735.21     1822.80     91.65 o 
   6   9   6      165.57      369.17     58.02 o 
   7   9   6     1544.02     1454.49     96.85 o 
   8   9   6       67.40       85.38     48.67 o 
   9   9   6     3314.14     3130.65    131.80 o 
  10   9   6       57.89      112.10     57.43 o 
  11   9   6     1074.84     1140.42    119.39 o 
  12   9   6      130.23      223.64     78.27 o 
  13   9   6       53.25      100.87     86.95 o 
  14   9   6      937.06      720.31    143.64 o 
  15   9   6      131.16       22.41    115.60 o 
  16   9   6        3.40      108.32    108.97 o 
 -17  10   6        5.50        0.00    137.08 o 
 -16  10   6      181.46      258.17    105.43 o 
 -15  10   6      181.17      201.44     92.83 o 
 -14  10   6        2.16        0.00     76.23 o 
 -13  10   6      115.41       54.30     70.67 o 
 -12  10   6       15.19       21.25     65.71 o 
 -11  10   6      699.28      582.79    141.13 o 
 -10  10   6      110.07      136.85     56.88 o 
  -9  10   6      232.27      253.15     59.56 o 
  -8  10   6     3630.06     3515.12    131.94 o 
  -7  10   6      277.18      234.28     52.11 o 
  -6  10   6      884.35      980.31     78.80 o 
  -5  10   6     3315.80     3063.59    145.64 o 
  -4  10   6      897.95     1002.12     73.24 o 
  -3  10   6        1.60        0.00     28.18 o 
  -2  10   6      647.52      758.16     47.67 o 
  -1  10   6     3501.75     3339.80     98.18 o 
   0  10   6      100.62      116.28     33.24 o 
   1  10   6     4516.89     4612.25    105.97 o 
   2  10   6      174.26      297.88     46.83 o 
   3  10   6        9.28       13.06     30.45 o 
   4  10   6     1374.17     1845.07     94.01 o 
   5  10   6        2.28        4.03     33.75 o 
   6  10   6     1472.76     1826.95     97.80 o 
   7  10   6        7.40       12.03     43.32 o 
   8  10   6      243.97      189.55     55.18 o 
   9  10   6       17.73       25.92     55.12 o 
  10  10   6      597.35      596.51     85.27 o 
  11  10   6      683.62      614.57    102.12 o 
  12  10   6        0.30        4.71     70.89 o 
  13  10   6      833.23      777.65    137.15 o 
  14  10   6      176.10      356.30    122.87 o 
  15  10   6        0.21      106.52    110.82 o 
  16  10   6      336.57      534.69    240.99 o 
 -16  11   6       10.50      155.95     99.60 o 
 -15  11   6       25.49        0.00     80.25 o 
 -14  11   6     1229.45     1072.56    148.38 o 
 -13  11   6       85.68        0.00     69.48 o 
 -12  11   6        0.26       15.04     53.83 o 
 -11  11   6      342.62      361.76     73.54 o 
 -10  11   6     4774.27     4670.66    246.16 o 
  -9  11   6      832.99      884.92     89.51 o 
  -8  11   6      441.17      524.16     71.61 o 
  -7  11   6      630.40      503.43     91.53 o 
  -6  11   6    17580.94    16268.36    557.80 o 
  -5  11   6     1825.05     1838.50    103.80 o 
  -4  11   6        0.10        0.00     27.55 o 
  -3  11   6    19512.16    17521.12    538.85 o 
  -2  11   6     6304.47     6370.11    179.23 o 
  -1  11   6    18342.03    17376.30    792.00 o 
   0  11   6      603.77      866.77     59.70 o 
   1  11   6    11425.55    11214.61    194.03 o 
   2  11   6      298.16      326.36     52.36 o 
   3  11   6     5977.89     4652.77    560.24 o 
   4  11   6      239.02      457.07     58.54 o 
   5  11   6     1073.90     1172.39     87.39 o 
   6  11   6      301.42      292.98     58.84 o 
   7  11   6      398.24      397.30     67.58 o 
   8  11   6     1311.67     1227.54     99.97 o 
   9  11   6     6257.46     5899.46    231.33 o 
  10  11   6       59.88       56.82     60.07 o 
  11  11   6     2685.78     2387.34    164.89 o 
  12  11   6      967.76     1254.36    148.28 o 
  13  11   6      113.49      237.15    109.41 o 
  14  11   6     2652.16     3106.69    797.41 o 
  15  11   6     1033.42     1077.55    202.62 o 
  16  11   6        7.33       76.18    142.81 o 
 -16  12   6        3.29        0.00     94.88 o 
 -15  12   6       10.49      106.63     90.33 o 
 -14  12   6       85.19      181.08     81.96 o 
 -13  12   6      137.52      232.12     84.79 o 
 -12  12   6      126.38       57.51     63.71 o 
 -11  12   6     1067.29      934.61    100.94 o 
 -10  12   6      901.03      772.40     93.60 o 
  -9  12   6     1543.03     1448.61    108.64 o 
  -8  12   6      829.27      819.75     86.37 o 
  -7  12   6     8121.46     5791.53    963.64 o 
  -6  12   6     3679.66     3497.82    205.44 o 
  -5  12   6    10053.31     9183.74    206.01 o 
  -4  12   6     2076.54     2147.66    118.73 o 
  -3  12   6      665.67      686.82     57.89 o 
  -2  12   6    13821.24    12910.16    634.67 o 
  -1  12   6       22.54       30.47     31.03 o 
   0  12   6        1.86       42.51     31.71 o 
   1  12   6      230.84      296.67     46.53 o 
   2  12   6    23932.09    24119.79    880.23 o 
   3  12   6      466.53      306.47     66.25 o 
   4  12   6       50.85       67.75     41.37 o 
   5  12   6      939.81     1019.95     87.88 o 
   6  12   6     1926.19     1815.75    110.42 o 
   7  12   6      574.68      628.61     78.42 o 
   8  12   6      189.93      227.46     63.25 o 
   9  12   6      626.45      690.77     89.85 o 
  10  12   6     3549.80     3902.45    176.74 o 
  11  12   6       19.85        0.00     68.32 o 
  12  12   6      118.32      268.68     98.44 o 
  13  12   6     1115.49     1098.81    155.45 o 
  14  12   6      984.00     1213.95    195.52 o 
  15  12   6      579.20      638.69    318.04 o 
  16  12   6       71.61       13.24    268.48 o 
 -16  13   6       15.85       59.89    111.32 o 
 -15  13   6       38.87       35.05     93.60 o 
 -14  13   6      121.82      153.67     84.36 o 
 -13  13   6       70.16       53.93     73.63 o 
 -12  13   6        5.65        0.00     60.54 o 
 -11  13   6      329.42      330.84     76.40 o 
 -10  13   6       73.80       73.93     58.22 o 
  -9  13   6       80.14      101.05     57.06 o 
  -8  13   6      207.82      266.31     62.16 o 
  -7  13   6      312.86      336.76     65.73 o 
  -6  13   6     1862.13     2011.81    124.98 o 
  -5  13   6     1116.27     1149.06    105.38 o 
  -4  13   6     4508.20     4170.06    287.07 o 
  -3  13   6      384.59      303.96     55.41 o 
  -2  13   6      672.10      814.11     82.74 o 
  -1  13   6        2.00        0.00     33.80 o 
   0  13   6       96.46       84.68     35.79 o 
   1  13   6      747.70      956.92     66.62 o 
   2  13   6      134.15      164.17     48.39 o 
   3  13   6      525.60      652.89     73.17 o 
   4  13   6      307.35      334.58     59.32 o 
   5  13   6     1055.09     1239.90     95.90 o 
   6  13   6      567.18      596.95     77.71 o 
   7  13   6      266.08      314.30     65.67 o 
   8  13   6      105.84       26.65     56.17 o 
   9  13   6       62.23      161.13     64.58 o 
  10  13   6      230.84      178.96     81.49 o 
  11  13   6      410.69      415.14    110.94 o 
  12  13   6      118.93       84.86     91.92 o 
  13  13   6       12.04       37.51    105.23 o 
  14  13   6        0.16       93.85    112.32 o 
  15  13   6       32.27        0.00    150.56 o 
 -15  14   6      140.28       87.40    100.55 o 
 -14  14   6      104.74      168.26     85.14 o 
 -13  14   6      344.39      358.55     94.72 o 
 -12  14   6       17.58       42.47     63.79 o 
 -11  14   6      470.85      453.69     84.66 o 
 -10  14   6      714.30      663.41     92.25 o 
  -9  14   6     1179.97     1048.18    112.38 o 
  -8  14   6        9.70       62.64     50.44 o 
  -7  14   6      920.91      932.66     90.51 o 
  -6  14   6       22.17       99.24     52.39 o 
  -5  14   6     2956.75     2978.31    136.09 o 
  -4  14   6        6.09       28.72     47.92 o 
  -3  14   6     1243.24     1212.38     87.94 o 
  -2  14   6     1778.07     1874.33    100.58 o 
  -1  14   6       46.67       43.96     37.98 o 
   0  14   6      772.92      916.00     76.49 o 
   1  14   6      531.08      655.42     71.46 o 
   2  14   6     6911.88     6886.49    169.84 o 
   3  14   6      312.62      405.11     60.87 o 
   4  14   6      107.80      122.56     50.08 o 
   5  14   6        0.44       87.56     50.44 o 
   6  14   6     3683.47     3558.36    141.45 o 
   7  14   6       16.69       26.88     53.80 o 
   8  14   6        6.18       50.70     57.80 o 
   9  14   6      336.04      296.29     77.27 o 
  10  14   6      698.78     1071.87    149.35 o 
  11  14   6      162.15      261.78    106.68 o 
  12  14   6      141.47      156.53    104.59 o 
  13  14   6      237.55      359.97    129.73 o 
  14  14   6      172.34      123.13    113.57 o 
  15  14   6      214.75       56.59    290.55 o 
 -15  15   6        0.63        0.00    105.99 o 
 -14  15   6      627.44      573.07    106.01 o 
 -13  15   6      223.67      238.02     81.42 o 
 -12  15   6      730.75      816.84    109.97 o 
 -11  15   6       16.06       47.70     66.53 o 
 -10  15   6     4096.67     3999.26    256.38 o 
  -9  15   6      124.26      185.14     66.67 o 
  -8  15   6     1104.37      878.72    176.60 o 
  -7  15   6     5695.17     5080.09    368.52 o 
  -6  15   6     9045.73     8318.62    466.79 o 
  -5  15   6     2377.61     2238.19    227.87 o 
  -4  15   6       32.75       47.96     51.08 o 
  -3  15   6     1255.01     1377.69    109.00 o 
  -2  15   6     2443.58     2735.65    114.25 o 
  -1  15   6      115.88      207.42     49.91 o 
   0  15   6       39.28       67.54     40.56 o 
   1  15   6     7831.52     7152.56    264.45 o 
   2  15   6      173.34      216.97     56.00 o 
   3  15   6       75.35       73.43     51.69 o 
   4  15   6     2160.60     2112.37    190.50 o 
   5  15   6    10369.20    10107.66    224.53 o 
   6  15   6      896.14      989.77     99.36 o 
   7  15   6     7185.09     6873.11    196.67 o 
   8  15   6       71.18      136.44     65.35 o 
   9  15   6     1027.22     1068.90    143.37 o 
  10  15   6      246.94      479.23    118.18 o 
  11  15   6      431.28      557.85    130.23 o 
  12  15   6        9.12        0.00     95.77 o 
  13  15   6      458.16      395.20    133.76 o 
  14  15   6      585.05      528.72    156.26 o 
 -15  16   6       63.67      189.80    157.17 o 
 -14  16   6      241.94      175.58     91.62 o 
 -13  16   6        0.10        0.00     69.98 o 
 -12  16   6      114.15      120.35     72.36 o 
 -11  16   6     1405.94     1374.03    190.36 o 
 -10  16   6      298.76      352.21     81.97 o 
  -9  16   6     2970.10     2980.07    216.58 o 
  -8  16   6     3525.82     2973.13    374.41 o 
  -7  16   6       34.68      147.35     69.83 o 
  -6  16   6      417.42      620.48     95.83 o 
  -5  16   6     3149.39     3192.53    153.54 o 
  -4  16   6     1191.36     1055.73    106.54 o 
  -3  16   6      293.45      285.01     70.30 o 
  -2  16   6     1412.86     1359.63     96.31 o 
  -1  16   6      337.87      449.58     64.81 o 
   0  16   6     1162.95     1233.36    108.37 o 
   1  16   6      527.18      425.61     77.17 o 
   2  16   6     1850.06     1982.51    112.76 o 
   3  16   6     6363.57     5746.80    178.39 o 
   4  16   6      161.13      145.91     56.62 o 
   5  16   6     3600.78     3161.46    139.76 o 
   6  16   6     1748.51     1815.30    125.90 o 
   7  16   6      690.11      972.71    103.25 o 
   8  16   6      401.24      537.59    101.22 o 
   9  16   6      450.92      654.23    133.42 o 
  10  16   6      136.36      156.27     99.91 o 
  11  16   6       99.78      182.60     99.82 o 
  12  16   6      151.47      146.20    113.43 o 
  13  16   6      202.23      173.15    122.95 o 
  14  16   6       98.35      149.96    233.75 o 
 -14  17   6      360.42      231.72    165.27 o 
 -13  17   6       78.38      108.38     79.98 o 
 -12  17   6        0.11      116.87     77.45 o 
 -11  17   6        6.52       99.49     69.24 o 
 -10  17   6      307.92      282.20     79.22 o 
  -9  17   6     1160.75     1176.58    139.61 o 
  -8  17   6      323.07      272.30     84.63 o 
  -7  17   6       10.15      152.71     86.07 o 
  -6  17   6        1.71        0.00     64.57 o 
  -5  17   6        5.56       54.48     60.76 o 
  -4  17   6      183.27      302.31     76.95 o 
  -3  17   6      108.34       60.42     55.19 o 
  -2  17   6      769.87      844.36     84.59 o 
  -1  17   6      124.50      182.39     55.01 o 
   0  17   6       37.47        0.00     46.42 o 
   1  17   6      660.24      816.74     98.42 o 
   2  17   6     1531.08     1365.79    118.87 o 
   3  17   6       42.80       87.64     55.23 o 
   4  17   6      712.78      774.14     93.36 o 
   5  17   6     3324.61     2911.97    153.79 o 
   6  17   6      870.16      886.61    101.95 o 
   7  17   6      646.35      817.87    112.38 o 
   8  17   6      462.52      422.07     98.84 o 
   9  17   6      163.78       83.84     94.12 o 
  10  17   6      482.40      529.24    134.56 o 
  11  17   6        6.89      100.11    116.52 o 
  12  17   6      159.12      181.54    118.28 o 
  13  17   6       72.73      101.66    123.45 o 
  14  17   6       14.13      130.03    351.15 o 
 -14  18   6        5.91        0.00    148.84 o 
 -13  18   6      160.06       74.00     82.75 o 
 -12  18   6      136.79      132.79     79.43 o 
 -11  18   6      808.99      792.29    155.86 o 
 -10  18   6      351.82      296.84     98.49 o 
  -9  18   6     1161.23     1047.85    173.73 o 
  -8  18   6      186.38      281.39     99.41 o 
  -7  18   6      361.97      394.18     93.75 o 
  -6  18   6      657.37      861.28    109.74 o 
  -5  18   6      105.11      184.05     70.34 o 
  -4  18   6       16.19       32.95     58.91 o 
  -3  18   6     1653.13     1678.93    129.59 o 
  -2  18   6     1513.58     1425.33    118.16 o 
  -1  18   6     1513.87     1657.34    126.66 o 
   0  18   6     1728.38     1759.80    131.07 o 
   1  18   6      336.73      325.12     79.74 o 
   2  18   6     3447.46     3175.88    157.02 o 
   3  18   6     1173.09     1150.38    116.90 o 
   4  18   6      230.60      244.25     68.02 o 
   5  18   6      280.06      195.64     62.90 o 
   6  18   6     4769.55     4455.86    190.61 o 
   7  18   6      108.06      155.48     80.78 o 
   8  18   6      123.80      268.93    107.78 o 
   9  18   6     1224.15     1395.32    170.90 o 
  10  18   6      877.18      864.56    157.69 o 
  11  18   6      418.25      519.96    153.75 o 
  12  18   6        2.18        0.00    131.16 o 
  13  18   6       45.32        0.00    307.41 o 
 -13  19   6      325.20      350.99    169.86 o 
 -12  19   6        0.71       42.93     81.74 o 
 -11  19   6      492.88      564.50    117.84 o 
 -10  19   6      360.36      502.60    108.30 o 
  -9  19   6       54.37       82.63     99.81 o 
  -8  19   6      234.10      213.41     87.24 o 
  -7  19   6      721.24      824.75    114.49 o 
  -6  19   6     1043.84     1111.49    121.87 o 
  -5  19   6     1851.45     1790.14    142.32 o 
  -4  19   6      467.95      604.81    101.28 o 
  -3  19   6     3054.27     2889.25    152.85 o 
  -2  19   6      178.82      197.82     67.80 o 
  -1  19   6       66.54       69.19     60.09 o 
   0  19   6     1858.83     1713.16    151.49 o 
   1  19   6     3875.15     3969.44    187.50 o 
   2  19   6       34.75      129.84     65.59 o 
   3  19   6      598.50      536.93     95.90 o 
   4  19   6     1661.50     1559.84    175.44 o 
   5  19   6      257.62      204.20     70.07 o 
   6  19   6      338.04      254.20     90.30 o 
   7  19   6      298.66      334.70     94.21 o 
   8  19   6     2306.14     2244.98    196.39 o 
   9  19   6       44.67      157.22    107.60 o 
  10  19   6       74.49      131.92    125.39 o 
  11  19   6      345.10      498.65    153.70 o 
  12  19   6      376.65      360.10    161.89 o 
 -12  20   6      255.06      218.04    123.28 o 
 -11  20   6      164.69      202.58     99.45 o 
 -10  20   6      330.69      310.73    123.59 o 
  -9  20   6       14.49       70.81     85.10 o 
  -8  20   6     1125.45      940.05    161.91 o 
  -7  20   6       14.01       90.58     83.89 o 
  -6  20   6      660.06      787.59    115.00 o 
  -5  20   6     1105.88     1084.15    126.34 o 
  -4  20   6     1882.69     1975.87    149.02 o 
  -3  20   6       51.10       57.67     62.93 o 
  -2  20   6      937.84      765.61    121.52 o 
  -1  20   6     2112.52     2052.93    146.60 o 
   0  20   6     1073.22     1244.47    124.27 o 
   1  20   6     2264.81     2236.95    151.87 o 
   2  20   6        4.65       89.96     63.69 o 
   3  20   6      593.68      657.87    105.12 o 
   4  20   6        6.05       20.30     63.76 o 
   5  20   6      572.14      886.05    136.57 o 
   6  20   6      113.77      132.56     82.62 o 
   7  20   6     1738.27     1785.75    182.36 o 
   8  20   6       90.44      206.54    105.37 o 
   9  20   6      112.07      180.16    114.94 o 
  10  20   6       69.01       70.66    125.72 o 
  11  20   6      443.79      386.77    162.83 o 
 -11  21   6      101.34       76.93    117.05 o 
 -10  21   6      182.64      196.68    103.58 o 
  -9  21   6      246.43      213.79    101.18 o 
  -8  21   6       26.59       32.30     86.16 o 
  -7  21   6       33.05        0.00     78.34 o 
  -6  21   6        8.07       70.91     80.28 o 
  -5  21   6      598.48      542.86    105.21 o 
  -4  21   6      669.08      700.99    110.53 o 
  -3  21   6      106.74      123.34     82.24 o 
  -2  21   6      709.88      761.02    166.63 o 
  -1  21   6       71.16       91.88     75.59 o 
   0  21   6       32.81       74.69     64.51 o 
   1  21   6      293.16      397.74     90.24 o 
   2  21   6        1.03        0.00     63.64 o 
   3  21   6      304.18      382.55     87.45 o 
   4  21   6        7.94      107.78     87.17 o 
   5  21   6      174.44      151.60     98.50 o 
   6  21   6       33.57      106.02     94.77 o 
   7  21   6      186.60      154.80    107.63 o 
   8  21   6        1.89       97.00    104.94 o 
   9  21   6        1.20        0.00    106.34 o 
  10  21   6      212.09      295.62    143.82 o 
  11  21   6        3.81       14.65    192.11 o 
 -11  22   6        4.17        0.00    184.61 o 
 -10  22   6       45.14        2.51    111.83 o 
  -9  22   6       48.65       16.85     93.29 o 
  -8  22   6      390.33      319.07    106.70 o 
  -7  22   6      114.22       61.80     85.63 o 
  -6  22   6        5.00      132.95     80.43 o 
  -5  22   6       48.65       82.88     82.36 o 
  -4  22   6     2253.29     2277.28    249.64 o 
  -3  22   6       31.09       53.78     83.86 o 
  -2  22   6     1249.38     1129.04    146.73 o 
  -1  22   6     1337.05     1498.59    160.37 o 
   0  22   6      279.99      376.58     92.38 o 
   1  22   6      316.89      326.07     87.12 o 
   2  22   6      836.11      909.52    120.46 o 
   3  22   6     2059.38     1815.23    172.26 o 
   4  22   6        0.78      105.17     88.93 o 
   5  22   6      745.67      644.19    134.55 o 
   6  22   6      827.34     1003.09    155.35 o 
   7  22   6      272.82      254.72    145.10 o 
   8  22   6      307.22      309.81    122.57 o 
   9  22   6      727.01      815.40    169.56 o 
  10  22   6      202.20      225.94    308.21 o 
 -10  23   6       58.26       62.08    155.82 o 
  -9  23   6      199.63      220.32    119.68 o 
  -8  23   6      488.15      585.08    142.15 o 
  -7  23   6      431.23      441.44    115.48 o 
  -6  23   6        9.39       91.89     88.70 o 
  -5  23   6      862.45     1021.56    126.26 o 
  -4  23   6      507.73      490.18    117.20 o 
  -3  23   6      210.64      362.98    105.50 o 
  -2  23   6      912.93     1039.75    146.12 o 
  -1  23   6     1291.87     1168.07    145.54 o 
   0  23   6     5063.73     4365.90    225.34 o 
   1  23   6      710.41      928.36    120.90 o 
   2  23   6      513.41      570.88    118.29 o 
   3  23   6        3.72       47.31     83.07 o 
   4  23   6     3539.85     3623.25    221.36 o 
   5  23   6      333.42      470.88    124.81 o 
   6  23   6        5.92       41.44    118.27 o 
   7  23   6      746.20      740.00    185.63 o 
   8  23   6     1345.88     1589.43    237.29 o 
   9  23   6       86.10      155.17    192.24 o 
  -9  24   6      170.43       91.63    301.79 o 
  -8  24   6       62.18       71.66    118.83 o 
  -7  24   6       56.05        0.00    110.25 o 
  -6  24   6        3.72       40.27     94.47 o 
  -5  24   6        0.16        0.00     84.41 o 
  -4  24   6       41.14       65.53     94.74 o 
  -3  24   6      210.91      182.72     95.86 o 
  -2  24   6      217.39      119.96     93.26 o 
  -1  24   6        2.25        2.07     82.98 o 
   0  24   6     1837.60     1654.69    214.63 o 
   1  24   6        3.82        0.00     80.97 o 
   2  24   6      334.45      354.71    107.87 o 
   3  24   6     1041.95     1210.40    158.21 o 
   4  24   6      244.19      308.20    110.37 o 
   5  24   6      791.14      994.75    160.27 o 
   6  24   6      278.64      268.03    154.14 o 
   7  24   6       99.59      159.57    152.39 o 
   8  24   6      355.67      174.17    250.42 o 
  -8  25   6       38.78        0.00    143.01 o 
  -7  25   6       45.58       68.14    130.38 o 
  -6  25   6      279.26      185.13    152.82 o 
  -5  25   6      166.20      103.23    122.65 o 
  -4  25   6      613.68      494.28    125.55 o 
  -3  25   6      400.88      404.20    117.75 o 
  -2  25   6      102.89       77.63     95.51 o 
  -1  25   6       69.39      162.11     96.83 o 
   0  25   6     1054.04     1015.68    296.44 o 
   1  25   6      234.55      251.38    121.45 o 
   2  25   6       41.86        5.89     87.01 o 
   3  25   6        0.33        0.00     93.33 o 
   4  25   6        5.39      159.18    103.36 o 
   5  25   6        1.97      129.49    128.54 o 
   6  25   6       11.79        0.00    140.96 o 
   7  25   6        4.68      158.52    269.68 o 
  -6  26   6        0.09       17.82    155.66 o 
  -5  26   6      444.21      592.03    201.64 o 
  -4  26   6      311.53      332.76    140.07 o 
  -3  26   6      170.13       84.03    105.08 o 
  -2  26   6       38.41       27.35     98.15 o 
  -1  26   6     1669.82     1364.93    198.69 o 
   0  26   6      283.93      314.26    134.94 o 
   1  26   6     1484.73     1326.76    194.88 o 
   2  26   6      120.89      164.48    113.05 o 
   3  26   6     1004.33     1269.33    167.20 o 
   4  26   6        0.03      129.75    120.16 o 
   5  26   6      303.67      306.17    185.34 o 
  -4  27   6        4.68      158.00    169.53 o 
  -3  27   6      568.84      450.85    240.39 o 
  -2  27   6       67.07      166.95    240.79 o 
  -1  27   6       11.39       39.89    117.00 o 
   0  27   6      207.00      318.98    141.93 o 
   1  27   6      494.97      327.96    165.92 o 
   2  27   6       64.34       36.89    127.24 o 
   3  27   6        1.45       43.17    115.19 o 
 -17   1   7      138.05      234.00    122.61 o 
 -16   1   7      939.23     1274.86    174.11 o 
 -15   1   7      236.43      156.56    103.98 o 
 -14   1   7      326.66      304.91    114.66 o 
 -13   1   7     2596.03     2774.78    285.51 o 
 -12   1   7        2.44        0.00     76.66 o 
 -11   1   7     1429.73     1345.77    116.26 o 
 -10   1   7      978.15      965.07     83.72 o 
  -9   1   7     3841.58     3900.43    141.90 o 
  -8   1   7      377.23      361.92     54.09 o 
  -7   1   7      522.61      643.32     52.94 o 
  -6   1   7      176.53      224.29     32.71 o 
  -5   1   7    14014.96    13328.29    326.87 o 
  -4   1   7     1517.89     1504.85     81.09 o 
  -3   1   7        8.91       28.13     18.82 o 
  -2   1   7     5724.01     3741.67    872.09 o 
  -1   1   7     8430.51     8214.88    340.61 o 
   0   1   7     9504.45     9568.89    351.92 o 
   1   1   7      828.66      720.42     41.86 o 
   2   1   7     6032.57     6216.12    134.08 o 
   3   1   7     8023.68     7696.79    123.66 o 
   4   1   7      492.01      662.76     49.01 o 
   5   1   7      659.12      741.84     52.83 o 
   6   1   7     2495.67     2556.49     83.31 o 
   7   1   7     1170.15     1171.74     78.53 o 
   8   1   7     1170.09     1359.17     86.25 o 
   9   1   7       45.45       64.79     41.13 o 
  10   1   7     2839.29     2745.24    118.13 o 
  11   1   7       46.62       62.65     51.15 o 
  12   1   7     2245.32     1981.72    169.10 o 
  13   1   7       95.36       62.27     62.31 o 
  14   1   7      295.79      256.37     83.51 o 
  15   1   7      604.60      558.81    170.12 o 
  16   1   7      181.36      133.81    129.23 o 
  17   1   7       29.65      129.64    132.03 o 
 -17   2   7      949.41      889.66    170.76 o 
 -16   2   7      158.96      255.01    122.79 o 
 -15   2   7      222.20      330.94    115.07 o 
 -14   2   7      809.00     1011.42    144.07 o 
 -13   2   7      215.14      144.86     89.01 o 
 -12   2   7     3897.24     4128.11    193.01 o 
 -11   2   7     1819.06     1759.56    127.72 o 
 -10   2   7     1401.61     1290.74    107.08 o 
  -9   2   7       74.44      129.93     43.33 o 
  -8   2   7     1353.67     1397.79     75.99 o 
  -7   2   7      130.26      197.40     36.72 o 
  -6   2   7     9480.74     8770.59    213.47 o 
  -5   2   7      169.28      246.01     32.69 o 
  -4   2   7    11124.04    10219.14    291.27 o 
  -3   2   7     4400.10     3423.09    923.50 o 
  -2   2   7    14164.76    12924.54   1089.90 o 
  -1   2   7     8189.92     7014.93    668.18 o 
   0   2   7    28141.49    26240.22   2165.44 o 
   1   2   7      163.83      151.03     24.44 o 
   2   2   7        3.41       32.59     20.96 o 
   3   2   7    42991.08    44824.80    773.46 o 
   4   2   7     3872.58     3714.89     99.62 o 
   5   2   7     6272.44     6960.99    175.57 o 
   6   2   7      114.26      127.20     32.58 o 
   7   2   7    10452.88     9598.08    189.12 o 
   8   2   7      674.59      812.27     72.77 o 
   9   2   7      501.94      585.46     69.82 o 
  10   2   7      272.20      279.36     59.41 o 
  11   2   7     3172.61     3266.40    136.75 o 
  12   2   7      565.35      560.47     94.79 o 
  13   2   7      136.06      214.15     76.76 o 
  14   2   7     1073.79      979.60    134.15 o 
  15   2   7      936.20      775.93    129.73 o 
  16   2   7      176.32      115.74    127.04 o 
  17   2   7      178.95      134.82    136.06 o 
 -17   3   7      132.39      304.37    130.62 o 
 -16   3   7      127.72       69.63    109.16 o 
 -15   3   7       87.94      128.46     96.67 o 
 -14   3   7        0.31        0.00     76.64 o 
 -13   3   7      274.56      395.84     88.52 o 
 -12   3   7     1203.46     1180.88    118.41 o 
 -11   3   7       26.18       61.20     62.26 o 
 -10   3   7     3652.88     3748.45    189.72 o 
  -9   3   7      865.42     1107.82    132.01 o 
  -8   3   7      791.65      693.50     60.44 o 
  -7   3   7      126.88      226.13     38.54 o 
  -6   3   7     2374.52     2575.21     73.94 o 
  -5   3   7      977.09     1022.85     58.90 o 
  -4   3   7     3623.18     3249.96    367.19 o 
  -3   3   7       35.36       39.19     20.02 o 
  -2   3   7      216.88      354.03     34.19 o 
  -1   3   7     8915.01     8976.29    217.31 o 
   0   3   7      300.79      221.77     37.33 o 
   1   3   7     8024.84     7821.05    341.00 o 
   2   3   7    21788.54    20244.29    425.58 o 
   3   3   7     1738.42     1677.95     65.43 o 
   4   3   7     7330.81     6571.99    120.97 o 
   5   3   7     7747.98     7834.99    136.63 o 
   6   3   7      851.58      909.51     61.66 o 
   7   3   7       74.54      146.02     39.30 o 
   8   3   7     1277.82     1562.44     81.31 o 
   9   3   7       81.04      126.64     43.80 o 
  10   3   7       19.95       57.84     52.10 o 
  11   3   7      363.59      380.35     82.77 o 
  12   3   7        0.47        0.00     61.66 o 
  13   3   7        2.85       40.18     66.14 o 
  14   3   7      114.22      164.50     85.78 o 
  15   3   7       11.86       73.51     85.08 o 
  16   3   7      508.12      416.01    125.12 o 
  17   3   7      252.73      205.56    136.34 o 
 -17   4   7      143.50      118.90    121.92 o 
 -16   4   7      253.32      250.05    122.91 o 
 -15   4   7      181.64      201.05    108.32 o 
 -14   4   7        5.49        0.00     71.35 o 
 -13   4   7      133.51      286.30     83.31 o 
 -12   4   7      294.55      298.47     80.88 o 
 -11   4   7       43.45       85.64     59.60 o 
 -10   4   7     1095.54     1098.92    112.56 o 
  -9   4   7       36.88       46.80     42.18 o 
  -8   4   7      519.81      514.81     62.99 o 
  -7   4   7      669.60      696.81     57.72 o 
  -6   4   7    14195.03    14180.84    317.52 o 
  -5   4   7     5570.64     5407.15    367.35 o 
  -4   4   7    12008.81    10698.07    740.74 o 
  -3   4   7     1333.08     1286.69     52.81 o 
  -2   4   7     3337.75     3386.00     86.80 o 
  -1   4   7     5505.48     5892.30    168.86 o 
   0   4   7      102.43      140.79     24.98 o 
   1   4   7     1841.94     1590.52     88.00 o 
   2   4   7      691.73      660.44     56.04 o 
   3   4   7    10040.13     9975.90    141.46 o 
   4   4   7     2633.88     2846.01     82.68 o 
   5   4   7      854.34      794.74     56.95 o 
   6   4   7    10705.47    10498.36    327.39 o 
   7   4   7     2505.25     2418.29     90.76 o 
   8   4   7       94.90      114.02     46.14 o 
   9   4   7       72.68      110.85     52.93 o 
  10   4   7      508.16      424.05     78.03 o 
  11   4   7     2100.78     2231.57    139.58 o 
  12   4   7       29.11       40.65     64.49 o 
  13   4   7       72.63       89.78     68.11 o 
  14   4   7       42.53      115.75     85.17 o 
  15   4   7      101.56       83.75     89.66 o 
  16   4   7      364.59      455.40    128.63 o 
  17   4   7       13.25       59.56    123.63 o 
 -17   5   7      256.63      390.78    147.65 o 
 -16   5   7      243.16      222.51    116.81 o 
 -15   5   7        0.83       67.86    101.75 o 
 -14   5   7      141.69      193.93     84.86 o 
 -13   5   7     1316.64     1244.68    130.24 o 
 -12   5   7      165.92      258.66     79.95 o 
 -11   5   7       53.83       60.08     64.18 o 
 -10   5   7      660.16      721.40     91.61 o 
  -9   5   7    11947.56    12076.16    559.45 o 
  -8   5   7      759.44      823.70     77.42 o 
  -7   5   7      541.64      558.93     63.53 o 
  -6   5   7     3028.54     2935.09    165.89 o 
  -5   5   7    10899.76     9261.92    969.43 o 
  -4   5   7      112.55      188.38     32.64 o 
  -3   5   7     1752.02     1639.96     57.62 o 
  -2   5   7     2691.49     2539.26     91.12 o 
  -1   5   7     2272.31     2222.64     81.87 o 
   0   5   7     4992.02     5410.08    114.80 o 
   1   5   7     1445.50     1418.82    166.71 o 
   2   5   7     6106.12     4971.13    212.35 o 
   3   5   7    10274.30     8173.28   1126.35 o 
   4   5   7     1148.06      933.61     70.12 o 
   5   5   7     1893.18     1788.41     71.67 o 
   6   5   7     5757.44     6497.97    280.00 o 
   7   5   7     1355.80     1549.71    104.88 o 
   8   5   7     6151.27     6718.24    181.06 o 
   9   5   7      499.18      682.73     78.05 o 
  10   5   7     2305.26     2150.93    136.42 o 
  11   5   7     2678.29     2314.79    142.34 o 
  12   5   7     2094.59     2169.19    151.87 o 
  13   5   7       84.81       54.58     78.85 o 
  14   5   7      350.62      365.91    103.65 o 
  15   5   7      208.24      181.53     96.04 o 
  16   5   7      297.29      321.18    117.16 o 
  17   5   7        1.31      129.22    183.00 o 
 -17   6   7       32.13       89.20    127.75 o 
 -16   6   7      205.27      198.64    116.75 o 
 -15   6   7      258.05      308.43    101.92 o 
 -14   6   7     1339.09     1402.25    138.05 o 
 -13   6   7      171.79      157.32     80.23 o 
 -12   6   7        0.14       67.43     65.59 o 
 -11   6   7     2772.70     2512.31    166.26 o 
 -10   6   7     1184.95     1323.76    114.98 o 
  -9   6   7     1711.39     1967.98    157.43 o 
  -8   6   7     3032.53     3042.38    125.45 o 
  -7   6   7     9901.56     9588.93    377.94 o 
  -6   6   7       23.96       58.77     32.36 o 
  -5   6   7     1733.00     1591.45     86.37 o 
  -4   6   7     4688.65     4898.09    107.71 o 
  -3   6   7     4553.34     4041.90    112.35 o 
  -2   6   7      866.70     1098.13     53.25 o 
  -1   6   7     2068.62     1839.40     62.94 o 
   0   6   7     2620.37     2012.98     93.27 o 
   1   6   7     1604.90     1610.56    108.65 o 
   2   6   7      126.78      111.03     32.93 o 
   3   6   7       98.51       63.76     30.88 o 
   4   6   7    19461.23    15929.68   2642.52 o 
   5   6   7      746.25      867.97     71.12 o 
   6   6   7    10381.48    10795.34    263.65 o 
   7   6   7     2033.23     1987.24    105.86 o 
   8   6   7       17.09       19.34     42.30 o 
   9   6   7      411.20      369.94     64.72 o 
  10   6   7     2324.73     2298.37    127.17 o 
  11   6   7      722.68      817.02    105.22 o 
  12   6   7        2.20       32.92     62.54 o 
  13   6   7      315.86      336.03     96.14 o 
  14   6   7      453.67      415.54    109.39 o 
  15   6   7      227.04      117.06     93.24 o 
  16   6   7      150.28      141.14    111.71 o 
 -17   7   7       82.11      164.28    156.04 o 
 -16   7   7      226.05      140.12    100.51 o 
 -15   7   7      252.09      314.96    100.13 o 
 -14   7   7      696.02      914.98    123.98 o 
 -13   7   7       28.65       37.81     72.25 o 
 -12   7   7      336.22      370.97     94.57 o 
 -11   7   7       25.45       40.81     59.32 o 
 -10   7   7     1162.39     1212.64     97.92 o 
  -9   7   7     1729.65     1532.46    123.21 o 
  -8   7   7     1383.85     1286.58     91.96 o 
  -7   7   7     1341.30     1046.54    123.16 o 
  -6   7   7      668.39      545.76     96.26 o 
  -5   7   7      332.14      397.95     53.71 o 
  -4   7   7     4730.96     4181.67    101.98 o 
  -3   7   7     1057.84     1041.12     52.91 o 
  -2   7   7     8536.81     7970.34    199.94 o 
  -1   7   7       10.62        9.72     19.20 o 
   0   7   7      313.33      255.95     35.37 o 
   1   7   7     4148.04     3938.01    156.11 o 
   2   7   7     2501.35     2493.44    102.65 o 
   3   7   7        3.91       39.21     32.45 o 
   4   7   7      894.80      775.86     69.12 o 
   5   7   7     1895.82     1807.87     92.73 o 
   6   7   7     1274.14     1315.03    260.17 o 
   7   7   7       10.27       37.17     46.79 o 
   8   7   7      220.09      199.93     58.50 o 
   9   7   7     2912.10     2905.92    128.45 o 
  10   7   7      627.45      656.31     85.54 o 
  11   7   7      124.49       96.11     66.33 o 
  12   7   7       32.04       62.32     66.49 o 
  13   7   7      804.93      835.10    130.24 o 
  14   7   7      236.42      312.54    103.61 o 
  15   7   7        5.08       29.82     91.09 o 
  16   7   7       25.24       28.88    118.38 o 
 -17   8   7        4.27       23.50    152.90 o 
 -16   8   7        7.22       83.36     90.55 o 
 -15   8   7       80.57       75.98     87.10 o 
 -14   8   7       57.44      176.49     87.96 o 
 -13   8   7      661.55      552.00    113.95 o 
 -12   8   7      203.15      244.93     78.46 o 
 -11   8   7       54.73       72.49     63.57 o 
 -10   8   7     2910.57     2776.51    140.65 o 
  -9   8   7      140.48      175.44     51.74 o 
  -8   8   7     2883.65     2511.67    217.07 o 
  -7   8   7      629.35      788.75     74.79 o 
  -6   8   7       65.05       34.70     34.06 o 
  -5   8   7     4461.46     4271.17    204.27 o 
  -4   8   7     1671.78     1712.47     73.94 o 
  -3   8   7      121.67      176.98     34.33 o 
  -2   8   7     2137.43     2134.81     91.50 o 
  -1   8   7     3794.29     4014.02    149.28 o 
   0   8   7       38.65       64.87     27.57 o 
   1   8   7     1406.14     1528.57     66.55 o 
   2   8   7     4565.57     4064.80    636.69 o 
   3   8   7      412.01      507.27     59.62 o 
   4   8   7     2877.06     3614.05    117.44 o 
   5   8   7     4835.62     4510.23    158.62 o 
   6   8   7       54.30      122.19     46.12 o 
   7   8   7     5115.60     4767.03    183.87 o 
   8   8   7       11.29       15.39     44.61 o 
   9   8   7      820.45      574.80    129.84 o 
  10   8   7        1.31       11.87     54.79 o 
  11   8   7      801.86      763.62     94.03 o 
  12   8   7       26.71       47.44     83.73 o 
  13   8   7        2.02        2.21     82.71 o 
  14   8   7       30.98       30.00     90.48 o 
  15   8   7      135.42       25.80    108.30 o 
  16   8   7       74.83        0.00    113.35 o 
 -17   9   7       15.48       51.83    170.63 o 
 -16   9   7      274.52      394.05    114.16 o 
 -15   9   7      498.98      561.84    113.64 o 
 -14   9   7       40.57      116.13     87.68 o 
 -13   9   7      310.26      290.65     93.55 o 
 -12   9   7     2947.58     3011.60    268.71 o 
 -11   9   7       15.02       62.03     64.02 o 
 -10   9   7     3017.59     2710.50    265.77 o 
  -9   9   7     2517.67     2274.60    189.91 o 
  -8   9   7      107.34      131.61     49.58 o 
  -7   9   7      189.82      204.34     51.52 o 
  -6   9   7     5408.26     5129.72    147.45 o 
  -5   9   7     6585.85     6448.12    299.54 o 
  -4   9   7       19.59      121.87     33.91 o 
  -3   9   7     8899.18     8440.38    186.89 o 
  -2   9   7     6345.28     5390.94    195.03 o 
  -1   9   7      170.57      307.57     40.77 o 
   0   9   7     1203.64     1592.63     69.71 o 
   1   9   7     9760.29     9525.50    221.05 o 
   2   9   7     6019.85     6533.58    152.61 o 
   3   9   7       58.75       58.32     35.73 o 
   4   9   7       21.00        7.78     33.59 o 
   5   9   7     2544.23     2509.45    106.35 o 
   6   9   7     2440.94     2239.51    107.43 o 
   7   9   7       12.02       14.84     44.98 o 
   8   9   7      242.03      298.15     64.29 o 
   9   9   7     7568.53     7378.97    340.70 o 
  10   9   7      107.90      190.34     70.09 o 
  11   9   7      281.43      151.31     64.31 o 
  12   9   7     1541.15     1605.38    214.96 o 
  13   9   7     1911.96     1772.85    235.77 o 
  14   9   7        3.54        0.00    125.67 o 
  15   9   7      169.32      221.56    121.55 o 
  16   9   7      322.03      329.36    165.30 o 
 -16  10   7       42.65       60.87     84.18 o 
 -15  10   7      942.29      856.66    130.02 o 
 -14  10   7     1057.81      885.71    122.78 o 
 -13  10   7       71.51       60.34     75.46 o 
 -12  10   7        7.80      107.56     71.47 o 
 -11  10   7     1624.89     1486.71    152.61 o 
 -10  10   7     1016.22      916.95     95.31 o 
  -9  10   7      117.57      147.29     56.13 o 
  -8  10   7       44.68       34.93     45.61 o 
  -7  10   7     3904.26     2987.93    565.54 o 
  -6  10   7      782.20      894.00     79.38 o 
  -5  10   7      265.04      282.75     52.25 o 
  -4  10   7     3812.89     3657.89    117.39 o 
  -3  10   7    12513.15    12288.07    575.18 o 
  -2  10   7     2742.93     2867.69    137.19 o 
  -1  10   7     1867.53     1997.97    108.73 o 
   0  10   7     3881.29     3628.91    183.81 o 
   1  10   7     3831.76     4096.32    150.88 o 
   2  10   7     9623.18     9898.19    238.92 o 
   3  10   7     1751.07     1803.11     94.06 o 
   4  10   7       70.37       43.64     37.75 o 
   5  10   7     2142.22     2166.94    104.55 o 
   6  10   7     2843.80     2507.97    114.34 o 
   7  10   7        8.37       49.86     48.42 o 
   8  10   7     4844.05     4688.27    159.33 o 
   9  10   7      102.23      185.51     62.76 o 
  10  10   7     5270.77     4959.63    199.69 o 
  11  10   7     1032.55      830.82    134.95 o 
  12  10   7      691.04      670.47    121.89 o 
  13  10   7     1503.25     1451.42    163.92 o 
  14  10   7     1976.18     1672.63    205.10 o 
  15  10   7        2.53        0.00    110.25 o 
  16  10   7        7.66       11.56    152.23 o 
 -16  11   7        1.39       55.42     98.90 o 
 -15  11   7      146.93      116.08     91.67 o 
 -14  11   7        0.46      107.64     88.99 o 
 -13  11   7       98.36       97.25     77.52 o 
 -12  11   7      190.84      103.85     75.00 o 
 -11  11   7       15.26        0.00     56.54 o 
 -10  11   7       22.87       87.40     58.93 o 
  -9  11   7       79.66       74.10     52.84 o 
  -8  11   7     1218.50     1282.78    101.83 o 
  -7  11   7       27.30       27.50     40.76 o 
  -6  11   7     2113.39     2123.05    118.06 o 
  -5  11   7     1398.72     1471.06     91.68 o 
  -4  11   7     1586.64     1871.07     94.82 o 
  -3  11   7        0.48       20.35     30.65 o 
  -2  11   7      895.12     1065.83     76.91 o 
  -1  11   7       85.58      119.17     37.79 o 
   0  11   7       65.62       45.07     31.27 o 
   1  11   7     2503.56     2346.21     98.23 o 
   2  11   7       11.69       35.72     34.14 o 
   3  11   7      258.19      283.64     77.04 o 
   4  11   7     1128.59     1453.44     95.61 o 
   5  11   7     1470.57     1668.68    105.81 o 
   6  11   7      625.32      541.02     74.30 o 
   7  11   7      498.03      569.07     77.79 o 
   8  11   7      123.98       94.67     57.75 o 
   9  11   7      260.53      332.77     75.38 o 
  10  11   7      133.88      239.58     79.90 o 
  11  11   7      224.78      280.69     85.69 o 
  12  11   7        8.45        0.00     72.56 o 
  13  11   7      395.03      373.36    135.19 o 
  14  11   7      370.15      455.02    150.12 o 
  15  11   7        0.00       35.34    107.79 o 
 -16  12   7        4.83       22.12    109.90 o 
 -15  12   7      413.67      358.12    105.29 o 
 -14  12   7       17.70       59.74     76.98 o 
 -13  12   7      130.46       57.80     76.22 o 
 -12  12   7      111.54      272.12     83.89 o 
 -11  12   7      142.75      158.07     65.29 o 
 -10  12   7      190.29      178.15     64.95 o 
  -9  12   7       79.18       75.74     55.69 o 
  -8  12   7      890.26      739.93     83.44 o 
  -7  12   7     2282.16     2101.67    143.43 o 
  -6  12   7      405.49      471.71     67.46 o 
  -5  12   7      453.35      556.07     69.09 o 
  -4  12   7     1431.30     1508.50    104.06 o 
  -3  12   7     5828.77     6489.10    158.80 o 
  -2  12   7     1398.68     1858.15    133.81 o 
  -1  12   7      662.22      941.75     78.56 o 
   0  12   7     5037.28     4346.85    150.02 o 
   1  12   7     1221.38     1398.68     88.78 o 
   2  12   7     4530.23     4293.86    134.69 o 
   3  12   7       84.53      117.23     42.47 o 
   4  12   7      263.22      301.02     55.75 o 
   5  12   7      107.92      248.68     59.02 o 
   6  12   7      224.53      264.14     61.30 o 
   7  12   7      597.81      645.77     84.52 o 
   8  12   7     1853.93     1786.14    124.14 o 
   9  12   7      549.17      556.34     90.09 o 
  10  12   7     1046.84     1284.90    117.90 o 
  11  12   7      173.09      315.62     93.52 o 
  12  12   7      511.94      461.48    123.04 o 
  13  12   7      570.08      569.17    155.67 o 
  14  12   7      443.37      571.90    166.57 o 
  15  12   7       26.13       79.35    145.32 o 
 -15  13   7      209.46      128.34    100.65 o 
 -14  13   7      359.02      252.49     91.76 o 
 -13  13   7       32.04       84.17     76.77 o 
 -12  13   7      288.13      363.96     80.54 o 
 -11  13   7      743.57      666.50     92.78 o 
 -10  13   7      789.13      873.88    100.30 o 
  -9  13   7      604.46      563.76     82.69 o 
  -8  13   7     2449.35     1788.02    307.96 o 
  -7  13   7        7.07        0.00     46.05 o 
  -6  13   7     6773.89     6467.52    304.17 o 
  -5  13   7     1952.93     1731.78    161.66 o 
  -4  13   7     1366.69     1423.94    159.53 o 
  -3  13   7     5010.24     4702.27    243.76 o 
  -2  13   7     9347.85     9251.68    481.53 o 
  -1  13   7      129.20      121.17     44.98 o 
   0  13   7      558.26      895.97     90.27 o 
   1  13   7     7473.85     6798.27    271.21 o 
   2  13   7      222.92      183.09     52.77 o 
   3  13   7      466.02      331.94     62.11 o 
   4  13   7     6180.48     6034.42    168.80 o 
   5  13   7     3575.92     3400.64    135.25 o 
   6  13   7     3525.29     3351.10    138.38 o 
   7  13   7       96.75       86.47     56.89 o 
   8  13   7      236.90      362.64     78.11 o 
   9  13   7     7256.00     7558.88    232.82 o 
  10  13   7      355.53      370.12     93.22 o 
  11  13   7       61.88      104.59     93.98 o 
  12  13   7     1034.30     1089.48    159.26 o 
  13  13   7     1364.49     1579.74    185.88 o 
  14  13   7      707.63      795.31    194.03 o 
  15  13   7      128.87      151.70    302.99 o 
 -15  14   7       47.33      160.63    118.08 o 
 -14  14   7      232.39      291.13     95.05 o 
 -13  14   7      586.80      433.83     97.06 o 
 -12  14   7       11.05       69.62     69.26 o 
 -11  14   7     1759.41     1711.32    173.37 o 
 -10  14   7     1192.26     1256.34    111.60 o 
  -9  14   7       28.14       10.76     57.08 o 
  -8  14   7       73.46      115.14     59.66 o 
  -7  14   7     1670.09     1775.86    119.21 o 
  -6  14   7      623.48      612.11     90.10 o 
  -5  14   7     5018.44     4835.12    266.68 o 
  -4  14   7     3394.92     3258.80    290.48 o 
  -3  14   7      684.94      560.11     81.70 o 
  -2  14   7     2935.33     2522.37    114.57 o 
  -1  14   7      186.38       92.28     46.29 o 
   0  14   7       17.11       74.30     48.93 o 
   1  14   7     1467.02     1547.10     99.01 o 
   2  14   7        2.35        3.91     46.42 o 
   3  14   7      154.25      124.49     49.10 o 
   4  14   7     2012.85     2010.30    147.06 o 
   5  14   7     1102.87     1138.07    101.07 o 
   6  14   7     2341.46     2333.49    133.55 o 
   7  14   7     2255.99     2226.35    131.95 o 
   8  14   7     1794.13     1767.85    129.05 o 
   9  14   7        3.36       55.51     66.06 o 
  10  14   7     3168.78     3192.01    190.19 o 
  11  14   7      231.52      326.89    113.05 o 
  12  14   7        0.70       29.89    101.43 o 
  13  14   7      250.09      431.63    141.62 o 
  14  14   7      361.35      456.68    152.55 o 
 -15  15   7        5.78      128.60    120.94 o 
 -14  15   7      160.86      292.22     95.53 o 
 -13  15   7       18.86       32.30     78.20 o 
 -12  15   7      187.00      153.25     75.19 o 
 -11  15   7      284.75      227.23     74.99 o 
 -10  15   7        6.84       96.81     66.03 o 
  -9  15   7     1087.30      874.15    179.22 o 
  -8  15   7        5.74      102.39     59.12 o 
  -7  15   7        6.14       92.62     65.34 o 
  -6  15   7      315.34      540.92    103.42 o 
  -5  15   7     1363.80     1480.50    185.37 o 
  -4  15   7      909.63      974.33    104.51 o 
  -3  15   7     1228.39     1585.94    118.84 o 
  -2  15   7       69.45      108.56     51.05 o 
  -1  15   7       37.96       85.36     50.94 o 
   0  15   7      620.50      551.73     81.80 o 
   1  15   7     1099.99     1321.89    113.18 o 
   2  15   7      151.80      169.52     53.92 o 
   3  15   7      102.61      172.10     63.69 o 
   4  15   7        4.92        0.00     45.40 o 
   5  15   7       26.76       78.75     57.99 o 
   6  15   7      303.46      432.37     81.68 o 
   7  15   7       34.68       68.95     61.67 o 
   8  15   7      374.87      388.93     80.23 o 
   9  15   7      208.00      179.31     90.57 o 
  10  15   7       24.70       37.97     89.79 o 
  11  15   7      205.03      438.95    120.99 o 
  12  15   7       23.64       45.64    105.20 o 
  13  15   7      125.70      149.17    121.18 o 
 -14  16   7        6.12      136.92     88.40 o 
 -13  16   7        9.65      102.39     81.71 o 
 -12  16   7       12.55      104.95     72.29 o 
 -11  16   7     2270.47     2137.30    183.52 o 
 -10  16   7       48.70       94.36     70.34 o 
  -9  16   7      294.51      237.68     83.69 o 
  -8  16   7        0.28       69.98     72.38 o 
  -7  16   7     1880.69     2011.07    209.51 o 
  -6  16   7      210.13      268.38     77.97 o 
  -5  16   7       12.70        0.86     62.47 o 
  -4  16   7     2046.36     1943.45    170.63 o 
  -3  16   7     1414.08     1499.33    121.07 o 
  -2  16   7      374.10      341.45     63.65 o 
  -1  16   7       26.97       26.04     50.68 o 
   0  16   7     2845.98     2608.07    141.11 o 
   1  16   7     6052.72     6225.32    200.57 o 
   2  16   7     1794.29     1747.47    131.00 o 
   3  16   7      105.99      132.19     59.01 o 
   4  16   7     2784.63     2245.51    250.47 o 
   5  16   7      117.30      222.59     67.88 o 
   6  16   7     4798.68     4992.74    176.65 o 
   7  16   7       41.15        0.00     60.87 o 
   8  16   7      586.86      548.64     92.45 o 
   9  16   7      380.03      365.63    110.06 o 
  10  16   7      714.69      831.65    147.86 o 
  11  16   7      234.85      271.71    118.39 o 
  12  16   7      236.62      160.04    118.77 o 
  13  16   7        5.84        0.00    119.57 o 
 -14  17   7       45.68       55.66    136.47 o 
 -13  17   7      165.08      248.10     84.77 o 
 -12  17   7     1033.09     1106.42    121.05 o 
 -11  17   7      102.85      262.01     91.55 o 
 -10  17   7     1201.62     1211.91    195.84 o 
  -9  17   7     1243.03     1288.12    154.06 o 
  -8  17   7      525.25      515.23    101.05 o 
  -7  17   7      634.10      611.74    101.74 o 
  -6  17   7     2676.46     2523.83    210.25 o 
  -5  17   7      627.62      687.70     99.96 o 
  -4  17   7       50.13      134.71     69.16 o 
  -3  17   7       16.07       83.68     61.12 o 
  -2  17   7     1516.10     1585.47    190.88 o 
  -1  17   7      399.22      349.39     76.17 o 
   0  17   7       10.78       28.07     59.86 o 
   1  17   7     4360.47     3931.41    228.21 o 
   2  17   7     6171.50     5770.96    201.99 o 
   3  17   7     2109.70     1963.03    154.89 o 
   4  17   7      767.78      606.39     87.79 o 
   5  17   7     4790.34     4688.13    172.96 o 
   6  17   7      846.08      870.90    102.61 o 
   7  17   7      818.64      815.58    104.30 o 
   8  17   7     2379.86     2210.02    165.43 o 
   9  17   7     1760.83     1800.47    184.25 o 
  10  17   7       14.72       48.08     95.87 o 
  11  17   7      101.66      158.96    114.65 o 
  12  17   7      127.40      155.40    127.04 o 
  13  17   7      233.42      258.05    369.21 o 
 -13  18   7        1.14      110.55     89.87 o 
 -12  18   7      114.36      293.54     92.44 o 
 -11  18   7       21.06      109.41     84.25 o 
 -10  18   7      709.10      543.59    105.92 o 
  -9  18   7       17.76       65.80     81.31 o 
  -8  18   7      988.00     1001.99    158.71 o 
  -7  18   7        0.00       62.58     77.24 o 
  -6  18   7     1172.54     1235.48    208.31 o 
  -5  18   7      112.01       97.93     69.87 o 
  -4  18   7     1657.78     1721.93    138.54 o 
  -3  18   7       10.00        0.00     58.39 o 
  -2  18   7       43.36       44.06     66.31 o 
  -1  18   7      190.85      201.73     70.98 o 
   0  18   7     2060.68     1946.57    163.47 o 
   1  18   7       58.09       71.11     65.09 o 
   2  18   7      257.64      220.16     77.89 o 
   3  18   7      215.79      375.21     87.44 o 
   4  18   7       38.16      142.88     74.40 o 
   5  18   7      197.69      142.56     68.93 o 
   6  18   7       19.73        6.12     62.49 o 
   7  18   7     3356.57     3244.25    178.13 o 
   8  18   7       68.60      233.58     89.00 o 
   9  18   7       95.09       26.75     98.81 o 
  10  18   7       34.34      152.95    120.96 o 
  11  18   7      707.95      886.47    167.45 o 
  12  18   7       19.92        5.19    119.32 o 
 -13  19   7       40.69       76.99    122.53 o 
 -12  19   7      219.60      300.84    100.95 o 
 -11  19   7       29.64      114.63     89.04 o 
 -10  19   7      388.06      371.80    123.67 o 
  -9  19   7      202.28      245.71     92.69 o 
  -8  19   7      266.72      245.77     95.19 o 
  -7  19   7      781.33      725.82    118.68 o 
  -6  19   7      357.21      385.05     94.60 o 
  -5  19   7     2438.31     2129.78    171.68 o 
  -4  19   7     1074.18     1130.16    124.20 o 
  -3  19   7       78.64        0.00     68.46 o 
  -2  19   7       60.93       93.63     73.11 o 
  -1  19   7        4.86       44.05     60.04 o 
   0  19   7     1393.80     1356.86    126.23 o 
   1  19   7      894.98      800.48    107.26 o 
   2  19   7      486.93      400.06     90.84 o 
   3  19   7       60.44       44.33     68.65 o 
   4  19   7        5.09      119.97     76.52 o 
   5  19   7     2318.79     2182.79    167.71 o 
   6  19   7      777.05      732.87    115.15 o 
   7  19   7      447.77      478.59    106.07 o 
   8  19   7        1.14        0.00     97.70 o 
   9  19   7       86.86       36.40    107.08 o 
  10  19   7      714.74      781.01    160.80 o 
  11  19   7      101.09      137.29    144.10 o 
  12  19   7      174.29        0.00    326.67 o 
 -12  20   7       58.66       75.60    120.01 o 
 -11  20   7      347.58      367.53    135.00 o 
 -10  20   7      174.76      149.61     97.94 o 
  -9  20   7       26.22      118.47     91.24 o 
  -8  20   7      202.65      213.29     96.01 o 
  -7  20   7      302.61      322.66    135.52 o 
  -6  20   7       45.97       33.48     76.67 o 
  -5  20   7       69.40       51.65     75.97 o 
  -4  20   7       83.40       70.29     77.37 o 
  -3  20   7      856.71     1072.26    136.70 o 
  -2  20   7      646.73      689.17    120.14 o 
  -1  20   7       54.88      154.64     80.61 o 
   0  20   7     3791.74     3540.29    173.92 o 
   1  20   7      774.76      939.02    117.34 o 
   2  20   7      632.14      695.12    108.79 o 
   3  20   7     1769.14     1781.98    150.80 o 
   4  20   7      659.13      830.42    114.47 o 
   5  20   7        3.26        0.49     82.28 o 
   6  20   7      627.11      639.05    134.02 o 
   7  20   7      481.28      493.83    109.14 o 
   8  20   7        0.67       11.47     96.47 o 
   9  20   7       57.87      201.03    117.38 o 
  10  20   7        7.01        0.12    113.21 o 
  11  20   7      196.88      356.44    239.96 o 
 -11  21   7       76.35      207.65    122.00 o 
 -10  21   7        2.52        0.00    100.32 o 
  -9  21   7      688.03      437.31    116.65 o 
  -8  21   7        2.89       12.36     89.83 o 
  -7  21   7      155.41      133.35     88.94 o 
  -6  21   7       10.79       46.86     80.76 o 
  -5  21   7     3365.90     2925.98    310.38 o 
  -4  21   7      666.83      546.31    121.81 o 
  -3  21   7      557.38      626.68    119.60 o 
  -2  21   7     1579.32     1701.56    169.08 o 
  -1  21   7     1765.88     1746.15    167.28 o 
   0  21   7      978.12     1080.15    125.36 o 
   1  21   7     3626.03     3095.16    177.76 o 
   2  21   7     1748.37     1798.57    158.61 o 
   3  21   7      141.82       87.10     79.61 o 
   4  21   7     2094.45     2070.36    164.18 o 
   5  21   7        8.79       94.11     97.23 o 
   6  21   7      373.95      432.26    129.88 o 
   7  21   7        8.29        0.00    115.97 o 
   8  21   7      865.85      801.40    157.72 o 
   9  21   7      130.72      222.85    132.31 o 
  10  21   7      282.15      267.50    252.23 o 
 -10  22   7       21.65       72.25    114.38 o 
  -9  22   7        0.11       88.83    101.49 o 
  -8  22   7      137.23      176.41    101.98 o 
  -7  22   7       27.95       10.01     90.69 o 
  -6  22   7      921.89      905.78    133.99 o 
  -5  22   7        2.96      170.86     99.89 o 
  -4  22   7     1166.10     1150.63    149.94 o 
  -3  22   7       38.62        8.27     84.63 o 
  -2  22   7      987.15     1067.48    146.51 o 
  -1  22   7     1531.82     1441.50    160.06 o 
   0  22   7     1161.39     1250.41    155.81 o 
   1  22   7       88.32      122.56     77.87 o 
   2  22   7      108.47       86.33     78.07 o 
   3  22   7     1689.17     1412.35    147.42 o 
   4  22   7       82.94      121.08     94.63 o 
   5  22   7        2.48       47.81     96.68 o 
   6  22   7       41.26       57.31    106.42 o 
   7  22   7      782.34     1023.13    203.63 o 
   8  22   7        0.24        0.00    133.49 o 
   9  22   7       53.15       27.49    153.92 o 
  10  22   7       13.83        0.00    267.68 o 
  -9  23   7       41.10       93.81    122.82 o 
  -8  23   7       99.78       92.89    103.75 o 
  -7  23   7        2.67        0.00     91.20 o 
  -6  23   7        1.89        0.00    100.45 o 
  -5  23   7      153.49      131.09    107.01 o 
  -4  23   7      180.67      210.64    100.06 o 
  -3  23   7       39.99       52.71     90.63 o 
  -2  23   7     1157.50     1148.84    154.75 o 
  -1  23   7        6.14      158.90    104.79 o 
   0  23   7      193.64      232.71     96.37 o 
   1  23   7        0.47       40.96     73.58 o 
   2  23   7       18.47        0.00     73.91 o 
   3  23   7       78.10      137.12     98.87 o 
   4  23   7       26.19      156.45    105.69 o 
   5  23   7       56.22        0.00    105.70 o 
   6  23   7       42.45       82.22    109.10 o 
   7  23   7       32.87       96.91    145.66 o 
   8  23   7       10.37      150.42    156.87 o 
  -8  24   7      181.02      265.30    145.43 o 
  -7  24   7       70.69        0.00     97.98 o 
  -6  24   7      348.77      210.65    122.78 o 
  -5  24   7      157.27      116.76    109.80 o 
  -4  24   7      957.25      940.39    147.15 o 
  -3  24   7      191.95      336.06    113.15 o 
  -2  24   7     1151.99     1155.95    160.88 o 
  -1  24   7     1863.27     1673.89    194.11 o 
   0  24   7      718.12      668.94    133.30 o 
   1  24   7       75.23      149.46     95.61 o 
   2  24   7        3.17        0.00     87.44 o 
   3  24   7     1527.68     1444.74    167.79 o 
   4  24   7      296.51      329.53    124.22 o 
   5  24   7      104.46      147.16    121.50 o 
   6  24   7       23.50        6.52    129.50 o 
   7  24   7      785.83      841.67    239.58 o 
  -7  25   7      140.96      349.95    248.01 o 
  -6  25   7        7.21      114.40    130.52 o 
  -5  25   7      454.97      421.89    127.95 o 
  -4  25   7       16.75       77.92    107.33 o 
  -3  25   7      104.38       30.36    101.03 o 
  -2  25   7       84.89      138.86    102.55 o 
  -1  25   7     2462.44     2276.64    201.71 o 
   0  25   7      295.60      206.22    106.64 o 
   1  25   7      640.62      590.36    154.37 o 
   2  25   7      708.09      585.29    130.84 o 
   3  25   7      375.05      620.48    197.93 o 
   4  25   7      939.77      860.09    163.93 o 
   5  25   7     1053.33      806.27    172.55 o 
   6  25   7      344.87      683.04    278.51 o 
  -5  26   7       58.10       72.99    133.04 o 
  -4  26   7       42.78        0.00    127.76 o 
  -3  26   7       94.48       59.83    138.18 o 
  -2  26   7       26.51       75.04    109.47 o 
  -1  26   7      165.79      319.96    120.37 o 
   0  26   7      345.57      322.83    141.03 o 
   1  26   7      196.75      205.64    126.87 o 
   2  26   7       19.03       99.43    114.99 o 
   3  26   7      498.57      522.16    155.37 o 
   4  26   7      375.81      475.32    157.07 o 
  -1  27   7      107.81        9.23    218.32 o 
   0  27   7      255.85      275.30    250.82 o 
   1  27   7      349.99      296.57    272.09 o 
 -17   0   8     1040.14      930.57    263.85 o 
 -16   0   8       51.41        0.00    174.84 o 
 -15   0   8       59.19        0.00    154.44 o 
 -14   0   8      917.52      989.90    258.05 o 
 -13   0   8      231.43      333.87    150.25 o 
 -12   0   8      129.76      206.04    130.52 o 
 -11   0   8       63.96       77.85    112.94 o 
 -10   0   8      987.11     1105.05    126.62 o 
  -9   0   8      822.54      839.01    111.65 o 
  -8   0   8       39.82       28.25     54.32 o 
  -7   0   8     3105.46     2891.90    120.27 o 
  -6   0   8    11014.17    10718.24    433.63 o 
  -5   0   8     6323.68     6057.91    294.22 o 
  -4   0   8     1582.79     1558.39    112.66 o 
  -3   0   8     7587.25     6009.68   1756.23 o 
  -2   0   8    47511.87    46771.14   3034.44 o 
  -1   0   8     5180.91     4880.15    495.27 o 
   0   0   8    14086.34    14521.57    936.30 o 
   1   0   8     7428.45     7099.00    465.08 o 
   2   0   8    20319.28    19211.91    499.29 o 
   3   0   8    12465.13    11227.67    201.56 o 
   4   0   8     4126.58     4006.43    124.87 o 
   5   0   8      671.57      681.90     87.13 o 
   6   0   8     1116.04      965.00    107.43 o 
   7   0   8      534.75      677.21     95.05 o 
   8   0   8      682.27      642.42    131.94 o 
   9   0   8     3181.57     2981.43    275.75 o 
  10   0   8       37.39       52.43     71.36 o 
  11   0   8     1341.18     1278.05    150.26 o 
  12   0   8      826.01      792.14    169.07 o 
  13   0   8     1396.54     1573.59    227.23 o 
  14   0   8       92.15      173.28    130.54 o 
  15   0   8     1989.73     2064.37    388.07 o 
  16   0   8        1.41        0.00    172.16 o 
 -17   1   8        5.54      119.77    127.16 o 
 -16   1   8      234.85      372.27    148.46 o 
 -15   1   8      231.87       94.77    114.55 o 
 -14   1   8       91.19      120.63    100.12 o 
 -13   1   8      959.36     1006.65    144.41 o 
 -12   1   8      304.67      314.04    100.17 o 
 -11   1   8       73.05       61.06     58.67 o 
 -10   1   8       91.86      199.68     64.11 o 
  -9   1   8      243.28      289.34     53.62 o 
  -8   1   8      624.16      757.55     78.48 o 
  -7   1   8     3646.25     3557.52    111.49 o 
  -6   1   8     1052.60     1149.22     59.95 o 
  -5   1   8     3145.10     3198.05     89.15 o 
  -4   1   8     2138.87     2065.23     79.22 o 
  -3   1   8      969.36      788.83    117.77 o 
  -2   1   8     5121.69     3124.89    872.19 o 
  -1   1   8    18148.73    15622.71   1701.05 o 
   0   1   8      375.67      336.48     35.83 o 
   1   1   8       59.80       85.71     24.58 o 
   2   1   8     1449.15     1304.17     57.12 o 
   3   1   8    10141.80    10254.67    189.99 o 
   4   1   8     2399.79     2435.79     70.57 o 
   5   1   8      686.66      715.74     55.40 o 
   6   1   8     1363.48     1576.09     87.10 o 
   7   1   8       43.08       76.29     42.66 o 
   8   1   8       73.05       95.68     43.32 o 
   9   1   8       62.86       32.63     41.83 o 
  10   1   8     1752.54     1752.01    111.06 o 
  11   1   8      287.62      321.46     81.08 o 
  12   1   8       70.10       86.92     66.82 o 
  13   1   8      133.18      174.26     94.41 o 
  14   1   8      820.93      647.39    124.62 o 
  15   1   8       14.99       48.63    104.24 o 
  16   1   8      263.95      323.46    144.01 o 
 -17   2   8       31.56        0.00    125.32 o 
 -16   2   8       10.93       27.32    105.98 o 
 -15   2   8       64.76        3.42     96.56 o 
 -14   2   8      116.87      234.85    107.42 o 
 -13   2   8      804.34      704.80    128.64 o 
 -12   2   8      292.93      311.28     96.39 o 
 -11   2   8      128.15      163.28     65.14 o 
 -10   2   8        2.24        0.00     52.79 o 
  -9   2   8      578.94      521.67     83.63 o 
  -8   2   8     1698.85     1674.92     93.13 o 
  -7   2   8     3850.23     3756.63    108.68 o 
  -6   2   8      224.27      227.76     36.29 o 
  -5   2   8       15.31       26.41     27.29 o 
  -4   2   8       50.75      121.33     30.40 o 
  -3   2   8      153.38      193.03     31.32 o 
  -2   2   8     4797.14     4187.17    236.03 o 
  -1   2   8     1924.78     1629.08    167.30 o 
   0   2   8      141.75      239.20     30.95 o 
   1   2   8     1589.64     1612.82     60.89 o 
   2   2   8     4384.88     4459.24    119.21 o 
   3   2   8     6122.57     6230.68    114.74 o 
   4   2   8      501.66      609.68     51.58 o 
   5   2   8     1826.96     1818.02     76.46 o 
   6   2   8     2459.95     2359.60     90.45 o 
   7   2   8      823.21      871.90     76.30 o 
   8   2   8       62.04      104.75     40.81 o 
   9   2   8      890.33      928.08     97.57 o 
  10   2   8        1.75       11.14     55.64 o 
  11   2   8     1438.81     1387.64    123.30 o 
  12   2   8       89.83      149.31     69.37 o 
  13   2   8       22.87        0.00     68.58 o 
  14   2   8       39.13       86.15     92.59 o 
  15   2   8       38.96        0.00    102.71 o 
  16   2   8      267.68      293.43    186.01 o 
 -17   3   8        0.33        0.00    125.25 o 
 -16   3   8      235.66      211.71    126.95 o 
 -15   3   8      245.19      310.28    121.41 o 
 -14   3   8      277.28      404.20    119.00 o 
 -13   3   8      391.95      437.45    110.99 o 
 -12   3   8       52.83       24.16     66.58 o 
 -11   3   8     1318.90     1247.88    119.68 o 
 -10   3   8      408.03      536.37     87.33 o 
  -9   3   8     2057.54     2279.32    157.13 o 
  -8   3   8     2200.57     2266.87    104.73 o 
  -7   3   8     1760.47     1769.71     83.52 o 
  -6   3   8       58.27       65.72     31.14 o 
  -5   3   8    14343.21    13883.70    400.26 o 
  -4   3   8      120.54       56.14     29.12 o 
  -3   3   8     1418.74     1293.10     61.12 o 
  -2   3   8     4888.64     4881.34    113.85 o 
  -1   3   8    21796.95    20967.68    540.78 o 
   0   3   8       74.08       77.74     31.72 o 
   1   3   8     1067.67     1149.36     53.08 o 
   2   3   8     3727.71     3638.65     93.14 o 
   3   3   8     2749.84     2414.39     79.48 o 
   4   3   8      599.64      603.88     51.39 o 
   5   3   8        9.64       58.83     31.89 o 
   6   3   8    14837.67    15238.17    319.87 o 
   7   3   8      747.01      796.88     74.39 o 
   8   3   8     1133.34     1251.87    106.53 o 
   9   3   8       23.01       83.58     53.17 o 
  10   3   8     4100.15     4018.77    166.93 o 
  11   3   8       16.96       33.36     66.31 o 
  12   3   8      131.79      257.27     81.09 o 
  13   3   8      554.78      518.70     97.91 o 
  14   3   8     1229.08     1353.01    158.68 o 
  15   3   8      342.47      251.39    120.79 o 
  16   3   8      108.24      119.77    138.09 o 
 -17   4   8      240.91      123.50    231.85 o 
 -16   4   8       34.54       95.16    118.88 o 
 -15   4   8       44.32       61.33    105.15 o 
 -14   4   8      793.98     1144.46    156.05 o 
 -13   4   8      715.89      977.93    120.94 o 
 -12   4   8        2.29       22.16     65.97 o 
 -11   4   8      123.62      195.89     72.27 o 
 -10   4   8     3125.13     2985.73    171.48 o 
  -9   4   8      797.72      729.92     87.40 o 
  -8   4   8      141.93      241.48     54.73 o 
  -7   4   8     9171.87     8707.38    296.10 o 
  -6   4   8     6477.65     6088.15    241.23 o 
  -5   4   8     1254.33     1184.74    182.85 o 
  -4   4   8     4896.87     4816.82    130.58 o 
  -3   4   8      978.29     1090.77     55.35 o 
  -2   4   8     7273.51     6641.08    135.80 o 
  -1   4   8       83.38      108.19     25.80 o 
   0   4   8     5090.90     4328.26    438.67 o 
   1   4   8     6816.78     5171.67    589.39 o 
   2   4   8     8068.80     8343.67    135.41 o 
   3   4   8     1161.36     1065.95     60.98 o 
   4   4   8    11758.03    12364.98    242.05 o 
   5   4   8     6622.34     5949.29    125.97 o 
   6   4   8        1.91      112.78     47.52 o 
   7   4   8     4117.61     4016.74    202.60 o 
   8   4   8      847.54      965.84     98.09 o 
   9   4   8     1344.21     1450.96    117.71 o 
  10   4   8        0.94       79.58     60.76 o 
  11   4   8     2911.46     2982.17    160.62 o 
  12   4   8      345.89      389.22     91.02 o 
  13   4   8      221.50      242.32     85.70 o 
  14   4   8       69.79      153.51     89.53 o 
  15   4   8      665.97      643.76    127.90 o 
  16   4   8      173.14      238.89    130.33 o 
 -17   5   8        1.01        0.00    327.07 o 
 -16   5   8       57.73        0.00    110.57 o 
 -15   5   8       10.67       39.29    100.59 o 
 -14   5   8        7.73        0.00     74.19 o 
 -13   5   8      125.57       89.32     75.62 o 
 -12   5   8      470.43      582.38    105.10 o 
 -11   5   8     2018.69     1846.86    150.79 o 
 -10   5   8      172.66      267.39     73.00 o 
  -9   5   8      280.54      254.81     66.45 o 
  -8   5   8     2841.01     2739.17    126.83 o 
  -7   5   8      143.04      158.88     49.46 o 
  -6   5   8      584.98      564.65     61.80 o 
  -5   5   8       23.11       38.13     25.50 o 
  -4   5   8     4486.88     4004.81    144.74 o 
  -3   5   8        0.85       29.85     23.29 o 
  -2   5   8      178.31      159.07     30.45 o 
  -1   5   8     1082.78     1198.13     55.03 o 
   0   5   8     7666.48     7004.93    187.76 o 
   1   5   8      509.07      504.53     37.81 o 
   2   5   8      369.01      260.08     62.15 o 
   3   5   8     7507.50     7335.37    204.27 o 
   4   5   8      686.81      819.91     69.59 o 
   5   5   8     7659.01     7597.74    168.75 o 
   6   5   8     2315.14     2553.21    108.71 o 
   7   5   8      226.21      260.38     58.31 o 
   8   5   8       80.07      109.54     50.30 o 
   9   5   8     2574.32     2309.33    136.79 o 
  10   5   8      159.66      220.94     69.40 o 
  11   5   8        0.96       65.09     66.35 o 
  12   5   8      164.75      188.19     77.61 o 
  13   5   8      106.70      109.81     73.33 o 
  14   5   8       51.53       21.72     86.25 o 
  15   5   8      457.98      392.98    111.27 o 
  16   5   8      172.61      221.45    110.06 o 
 -17   6   8       23.86        0.00    312.62 o 
 -16   6   8       22.38        0.00    112.30 o 
 -15   6   8      267.19      314.64    118.93 o 
 -14   6   8       60.05      144.42     82.16 o 
 -13   6   8      481.22      590.41    103.37 o 
 -12   6   8        2.39        0.00     68.68 o 
 -11   6   8     1030.63      902.82    106.44 o 
 -10   6   8     1407.84     1364.30    118.78 o 
  -9   6   8      198.61      236.42     60.27 o 
  -8   6   8     4690.52     4447.60    162.31 o 
  -7   6   8      312.65      280.83     54.25 o 
  -6   6   8     1978.10     1469.41    263.95 o 
  -5   6   8     2312.59     2168.05     94.82 o 
  -4   6   8     2422.27     2300.40     72.92 o 
  -3   6   8     4198.48     4101.36    111.08 o 
  -2   6   8      530.70      701.57     49.57 o 
  -1   6   8      431.50      536.70     44.38 o 
   0   6   8      359.67      389.40     37.08 o 
   1   6   8      197.04      194.94     34.68 o 
   2   6   8      953.36     1046.57     74.52 o 
   3   6   8     3050.10     2609.34    338.49 o 
   4   6   8        0.74       21.83     33.19 o 
   5   6   8     2558.12     2426.85    105.24 o 
   6   6   8     3432.84     3221.31    122.50 o 
   7   6   8     7261.56     7095.44    225.51 o 
   8   6   8       46.17       69.85     46.46 o 
   9   6   8      335.77      325.03     77.35 o 
  10   6   8        1.53       13.71     57.74 o 
  11   6   8     2845.23     2790.52    230.85 o 
  12   6   8       34.72      135.24     72.62 o 
  13   6   8      192.45      134.91     87.22 o 
  14   6   8        0.87        0.00     80.07 o 
  15   6   8       37.15      106.14    105.42 o 
  16   6   8       31.07       94.51    116.76 o 
 -16   7   8        5.35       25.18    112.52 o 
 -15   7   8      129.13      101.44     90.94 o 
 -14   7   8     1004.07      974.32    125.04 o 
 -13   7   8       52.03       40.85     72.19 o 
 -12   7   8     2191.56     2135.73    288.23 o 
 -11   7   8     4854.11     5049.11    581.10 o 
 -10   7   8       69.74       80.28     60.78 o 
  -9   7   8     1448.61     1658.59    129.16 o 
  -8   7   8      907.55     1139.90     90.38 o 
  -7   7   8      133.71       95.97     41.45 o 
  -6   7   8     1034.42      853.95    135.76 o 
  -5   7   8     4085.55     3672.05    192.81 o 
  -4   7   8      901.88      959.23     63.17 o 
  -3   7   8       51.22      116.93     29.10 o 
  -2   7   8      217.63      190.30     31.92 o 
  -1   7   8     8334.55     8391.23    268.81 o 
   0   7   8      699.83      822.54     57.37 o 
   1   7   8     3778.46     3596.96    112.33 o 
   2   7   8     4027.84     4103.99    121.07 o 
   3   7   8    10679.13    10660.87    219.89 o 
   4   7   8       15.37       82.32     39.02 o 
   5   7   8     3041.49     2290.37    400.00 o 
   6   7   8     3895.43     3617.84    130.15 o 
   7   7   8      582.23      788.29     82.70 o 
   8   7   8      162.89      197.81     63.56 o 
   9   7   8     2752.70     2599.84    131.88 o 
  10   7   8     2611.01     2793.27    193.41 o 
  11   7   8        9.38        0.00     63.88 o 
  12   7   8      225.41      251.25     82.48 o 
  13   7   8      163.43      260.12     91.10 o 
  14   7   8      478.39      423.71    110.90 o 
  15   7   8       55.01       38.51     91.21 o 
  16   7   8      151.42      350.81    167.17 o 
 -16   8   8      739.92      796.23    168.68 o 
 -15   8   8      174.49      182.90     98.38 o 
 -14   8   8      663.77      661.71    112.92 o 
 -13   8   8      765.08      788.31    120.00 o 
 -12   8   8     1229.40     1297.39    158.04 o 
 -11   8   8     1358.43     1322.44    124.05 o 
 -10   8   8      692.27      701.25     84.42 o 
  -9   8   8      591.29      721.65     81.69 o 
  -8   8   8       23.61       10.10     42.05 o 
  -7   8   8     5365.39     5211.45    287.70 o 
  -6   8   8     1404.89     1582.94     97.49 o 
  -5   8   8     1751.04     1710.52     93.52 o 
  -4   8   8      248.95      264.68     43.70 o 
  -3   8   8     6599.21     6378.32    295.50 o 
  -2   8   8      679.36      743.41     49.66 o 
  -1   8   8      290.41      258.80     39.59 o 
   0   8   8     3404.99     3357.11     99.68 o 
   1   8   8    10812.26    10570.22    362.39 o 
   2   8   8      459.30      308.70     74.22 o 
   3   8   8      249.39      251.82     48.86 o 
   4   8   8     5489.41     4636.47    137.26 o 
   5   8   8     4909.24     4772.24    144.00 o 
   6   8   8       11.97       52.27     44.38 o 
   7   8   8       94.60      137.60     50.03 o 
   8   8   8     5477.44     5524.85    287.52 o 
   9   8   8      197.97      350.96     71.06 o 
  10   8   8      907.10      851.49    108.74 o 
  11   8   8       69.73      118.59     72.83 o 
  12   8   8     3562.28     3279.10    475.45 o 
  13   8   8       12.71       13.06     90.36 o 
  14   8   8      704.86      758.64    136.99 o 
  15   8   8      150.05      257.83    104.71 o 
  16   8   8      175.33       50.17    147.31 o 
 -16   9   8      136.92      210.80    113.59 o 
 -15   9   8      435.64      426.79    107.33 o 
 -14   9   8      106.92      168.18     84.75 o 
 -13   9   8      152.82      227.03     83.07 o 
 -12   9   8      139.04      232.62     80.20 o 
 -11   9   8        9.67       81.78     67.76 o 
 -10   9   8      366.99      448.06     76.50 o 
  -9   9   8     2379.24     1675.62    264.77 o 
  -8   9   8     2813.34     2920.52    126.11 o 
  -7   9   8      494.76      406.80    123.26 o 
  -6   9   8       21.79        0.00     36.14 o 
  -5   9   8      127.80      133.70     43.88 o 
  -4   9   8     6610.19     6123.75    251.27 o 
  -3   9   8      259.13      241.96     43.28 o 
  -2   9   8      632.76      654.72     54.53 o 
  -1   9   8     1171.32     1147.61     86.33 o 
   0   9   8     1887.28     1666.08     76.47 o 
   1   9   8     3476.64     3275.94    179.02 o 
   2   9   8        5.92       41.41     33.53 o 
   3   9   8       52.66       65.66     38.61 o 
   4   9   8     1005.95     1298.39     92.00 o 
   5   9   8     2228.64     2254.44    108.70 o 
   6   9   8        0.95       48.99     47.27 o 
   7   9   8      348.49      465.42     73.42 o 
   8   9   8     2231.78     2087.16    123.90 o 
   9   9   8      695.56      436.93    143.94 o 
  10   9   8        8.85        7.49     57.67 o 
  11   9   8      510.62      398.13     92.82 o 
  12   9   8       15.42       35.50     87.00 o 
  13   9   8     1954.29     1618.45    173.35 o 
  14   9   8       42.00       20.18     88.67 o 
  15   9   8        1.99       37.57    110.80 o 
 -16  10   8       51.46       25.09    107.06 o 
 -15  10   8       73.96       52.63     88.68 o 
 -14  10   8       32.45      109.35     87.72 o 
 -13  10   8      297.63      444.26     95.31 o 
 -12  10   8      104.84      107.82     73.42 o 
 -11  10   8      394.88      355.36     81.88 o 
 -10  10   8      358.22      321.18     67.48 o 
  -9  10   8      826.70      823.07     92.25 o 
  -8  10   8      136.69      150.78     56.26 o 
  -7  10   8      703.34      818.71     82.52 o 
  -6  10   8      264.12      308.40     58.57 o 
  -5  10   8     1515.76     1558.03     95.08 o 
  -4  10   8      525.50      494.16     62.87 o 
  -3  10   8      126.82      221.53     49.73 o 
  -2  10   8        6.67       45.60     37.44 o 
  -1  10   8        0.53       52.94     31.86 o 
   0  10   8      857.04      992.42     75.81 o 
   1  10   8      187.89      148.11     43.29 o 
   2  10   8      229.33      150.50     48.61 o 
   3  10   8       25.29        6.31     37.62 o 
   4  10   8       22.53       54.25     41.79 o 
   5  10   8     5252.68     5165.61    157.41 o 
   6  10   8       69.59      136.23     54.08 o 
   7  10   8     2910.99     2811.56    129.20 o 
   8  10   8     1447.55     1594.36    118.95 o 
   9  10   8       93.47      100.51     64.07 o 
  10  10   8      161.50      262.18     75.94 o 
  11  10   8      478.00      574.87    102.43 o 
  12  10   8      847.19      914.08    138.23 o 
  13  10   8       55.29       67.25     98.05 o 
  14  10   8       78.81        0.00    113.52 o 
  15  10   8       41.71       90.81    266.67 o 
 -16  11   8       31.43       30.06    130.92 o 
 -15  11   8      971.19     1077.92    153.91 o 
 -14  11   8       10.35       18.64     83.60 o 
 -13  11   8       52.18      102.96     78.62 o 
 -12  11   8     1311.81     1475.54    181.37 o 
 -11  11   8     1127.55      834.06    202.78 o 
 -10  11   8      205.19      224.18     67.44 o 
  -9  11   8      580.26      627.41     86.07 o 
  -8  11   8     5570.86     4497.55    737.40 o 
  -7  11   8      272.02      297.77     63.23 o 
  -6  11   8     1631.53     1779.95    120.46 o 
  -5  11   8     1094.65     1080.57     86.56 o 
  -4  11   8     3126.97     3019.65    282.67 o 
  -3  11   8      542.05      750.40     72.25 o 
  -2  11   8     2281.44     2001.99     99.97 o 
  -1  11   8     1483.93     1470.62    110.74 o 
   0  11   8     4928.06     5332.75    267.12 o 
   1  11   8     1630.34     1861.71     98.50 o 
   2  11   8     1274.78     1337.05     92.81 o 
   3  11   8      783.44      654.22    134.13 o 
   4  11   8     1282.13     1459.52    102.58 o 
   5  11   8      167.10      302.87     61.31 o 
   6  11   8     5218.51     4993.62    162.33 o 
   7  11   8     2371.27     2428.64    131.71 o 
   8  11   8      618.33      617.78     86.31 o 
   9  11   8     4602.93     4748.88    214.47 o 
  10  11   8     2088.19     1989.89    154.41 o 
  11  11   8      935.34      757.80    101.37 o 
  12  11   8      517.31      545.87    123.47 o 
  13  11   8     3120.55     2436.53    372.27 o 
  14  11   8       21.48       25.72    120.92 o 
  15  11   8       51.36        0.00    151.34 o 
 -15  12   8       34.57        4.87     91.08 o 
 -14  12   8        3.59        0.00     73.51 o 
 -13  12   8      649.95      624.57    118.21 o 
 -12  12   8     2355.76     2306.92    258.27 o 
 -11  12   8      929.73      882.97    102.16 o 
 -10  12   8      968.30      891.76     99.63 o 
  -9  12   8      421.80      457.36     76.38 o 
  -8  12   8       30.03       71.31     53.10 o 
  -7  12   8     3749.58     3540.09    185.14 o 
  -6  12   8     1453.71     1405.82    100.61 o 
  -5  12   8     2115.73     2233.11    186.51 o 
  -4  12   8      967.82     1073.61     99.96 o 
  -3  12   8     3665.86     3576.70    255.74 o 
  -2  12   8      575.73      673.01     73.07 o 
  -1  12   8      349.98      377.70     60.84 o 
   0  12   8     1401.15     1421.82    138.56 o 
   1  12   8     3222.39     3133.65    118.88 o 
   2  12   8     1245.25     1486.27     98.01 o 
   3  12   8      480.34      421.80     81.12 o 
   4  12   8     3729.22     3553.98    135.00 o 
   5  12   8     2245.58     2315.45    120.46 o 
   6  12   8      670.09      823.50     89.40 o 
   7  12   8      231.94      177.16     65.92 o 
   8  12   8     2348.56     1982.22    130.24 o 
   9  12   8     3678.50     3630.48    163.20 o 
  10  12   8     1599.13     1342.11    123.67 o 
  11  12   8      253.81      366.67     97.86 o 
  12  12   8     1200.62     1251.66    158.01 o 
  13  12   8       43.31       74.25    132.81 o 
  14  12   8      425.56      342.40    159.81 o 
 -15  13   8       16.53       38.94    111.77 o 
 -14  13   8      218.52      240.67     94.62 o 
 -13  13   8       71.94       87.55     77.61 o 
 -12  13   8      155.37      121.94     77.46 o 
 -11  13   8     1555.19     1508.14    158.48 o 
 -10  13   8        1.96       12.10     60.34 o 
  -9  13   8      183.27      164.53     63.16 o 
  -8  13   8      285.19      283.49     69.32 o 
  -7  13   8        4.24       37.32     58.35 o 
  -6  13   8      755.09      838.34     99.51 o 
  -5  13   8       61.55       45.15     59.42 o 
  -4  13   8     1722.13     1543.13    134.61 o 
  -3  13   8       97.01      164.63     61.28 o 
  -2  13   8      314.29      247.66     58.85 o 
  -1  13   8      439.37      346.27     71.04 o 
   0  13   8      401.27      358.58     71.91 o 
   1  13   8     3577.82     3266.43    156.02 o 
   2  13   8      261.67      294.98     60.10 o 
   3  13   8      153.63      191.62     53.17 o 
   4  13   8      360.28      337.66     68.32 o 
   5  13   8      144.60      168.43     62.04 o 
   6  13   8     1668.13     1512.77    115.33 o 
   7  13   8      124.45      206.12     67.66 o 
   8  13   8       56.20       54.99     63.09 o 
   9  13   8      445.67      495.70     89.94 o 
  10  13   8        0.59        0.00     68.40 o 
  11  13   8      161.89      151.75     88.96 o 
  12  13   8        9.58       68.19    105.25 o 
  13  13   8       29.96      139.53    129.08 o 
  14  13   8        0.01       88.68    162.18 o 
 -15  14   8      187.04      260.80    174.28 o 
 -14  14   8      130.77      130.38    128.55 o 
 -13  14   8       31.26        0.00     75.29 o 
 -12  14   8       19.59       54.85     76.75 o 
 -11  14   8      493.96      396.54    143.24 o 
 -10  14   8      100.64       75.58     67.94 o 
  -9  14   8        1.14       18.03     57.37 o 
  -8  14   8      427.89      449.80     91.02 o 
  -7  14   8        6.25       38.66     59.88 o 
  -6  14   8       52.62       43.61     59.54 o 
  -5  14   8     3216.53     3294.08    206.79 o 
  -4  14   8        0.24       15.93     55.70 o 
  -3  14   8     2875.28     2897.01    142.10 o 
  -2  14   8        1.55       13.63     44.36 o 
  -1  14   8      416.88      357.29     71.39 o 
   0  14   8     2533.87     2145.14    132.24 o 
   1  14   8     6134.24     5587.55    186.76 o 
   2  14   8      464.71      590.45     75.66 o 
   3  14   8      867.08      828.37     88.04 o 
   4  14   8       24.15       13.71     47.97 o 
   5  14   8        1.89        0.00     52.97 o 
   6  14   8       57.03       85.15     61.01 o 
   7  14   8      445.61      407.40     84.04 o 
   8  14   8     1614.16     1415.99    123.00 o 
   9  14   8      596.77      720.41     99.50 o 
  10  14   8        0.79       15.21     66.97 o 
  11  14   8       53.07       68.48     99.79 o 
  12  14   8     1056.60     1272.59    173.31 o 
  13  14   8        4.36       58.33    128.34 o 
 -14  15   8      211.02      243.31     97.76 o 
 -13  15   8       55.88       17.43     79.36 o 
 -12  15   8     2353.56     2086.40    223.42 o 
 -11  15   8     1035.03     1006.73    123.70 o 
 -10  15   8      138.20      138.29     73.43 o 
  -9  15   8      136.75      192.43     77.65 o 
  -8  15   8     3500.32     3472.27    171.77 o 
  -7  15   8      214.91      215.50     74.65 o 
  -6  15   8      353.89      374.58     94.26 o 
  -5  15   8       58.27       68.97     64.37 o 
  -4  15   8     1265.49     1553.29    126.44 o 
  -3  15   8      114.71       81.24     59.76 o 
  -2  15   8      550.96      646.45    107.05 o 
  -1  15   8     4354.47     4315.07    168.96 o 
   0  15   8     6376.52     5753.54    289.28 o 
   1  15   8      688.68      671.48     95.59 o 
   2  15   8     1126.52     1097.07    112.54 o 
   3  15   8      915.47      944.08     95.95 o 
   4  15   8     3933.04     3143.28    421.83 o 
   5  15   8     3585.13     3415.66    148.07 o 
   6  15   8     2159.59     2212.88    138.91 o 
   7  15   8      602.71      761.26    101.21 o 
   8  15   8       46.52       36.51     67.76 o 
   9  15   8     1839.02     1949.06    140.72 o 
  10  15   8      119.79      253.09    105.86 o 
  11  15   8      333.84      408.62    127.75 o 
  12  15   8       36.16      157.21    118.89 o 
  13  15   8     1415.83     1336.76    223.89 o 
 -14  16   8      278.58      243.57    131.54 o 
 -13  16   8      613.02      653.46    181.25 o 
 -12  16   8      397.15      307.23     95.10 o 
 -11  16   8      356.58      366.64     90.70 o 
 -10  16   8     1814.93     1699.50    235.99 o 
  -9  16   8      355.11      390.13     93.24 o 
  -8  16   8       36.05        0.00     68.93 o 
  -7  16   8     2873.93     2810.20    404.95 o 
  -6  16   8      702.01      720.34    117.34 o 
  -5  16   8      146.98      213.94     71.07 o 
  -4  16   8      216.40      277.56     74.89 o 
  -3  16   8      231.64      298.59     75.10 o 
  -2  16   8      817.12      849.34    121.04 o 
  -1  16   8       24.90       67.91     58.75 o 
   0  16   8     1221.51     1128.68    114.30 o 
   1  16   8     1903.62     2078.30    142.54 o 
   2  16   8     2731.57     2654.49    152.66 o 
   3  16   8      337.47      585.65    108.53 o 
   4  16   8      523.15      511.82     95.21 o 
   5  16   8     2736.77     2590.20    148.99 o 
   6  16   8      125.41      107.56     68.29 o 
   7  16   8     1858.28     1580.69    130.69 o 
   8  16   8     1043.16     1329.94    124.98 o 
   9  16   8      186.40      180.00     77.37 o 
  10  16   8      248.94      357.21    115.51 o 
  11  16   8      340.07      326.96    123.76 o 
  12  16   8      190.80      251.53    131.19 o 
  13  16   8       17.08        0.00    318.64 o 
 -13  17   8       13.64       69.64     95.64 o 
 -12  17   8        0.80       16.79     79.40 o 
 -11  17   8      187.47      256.02     89.79 o 
 -10  17   8       48.43      175.78     82.21 o 
  -9  17   8      678.63      629.68    115.98 o 
  -8  17   8      493.98      447.34    111.36 o 
  -7  17   8       73.79      142.86     95.23 o 
  -6  17   8      557.02      528.27    103.07 o 
  -5  17   8      453.06      646.21    103.02 o 
  -4  17   8      633.32      603.60     97.68 o 
  -3  17   8       24.51       39.69     70.94 o 
  -2  17   8      114.29      145.83     75.04 o 
  -1  17   8      204.64      300.19     76.60 o 
   0  17   8      324.57      359.27     80.02 o 
   1  17   8     1639.48     1819.37    140.88 o 
   2  17   8       35.26       32.67     63.24 o 
   3  17   8      361.23      401.20     90.89 o 
   4  17   8     1492.85     1340.24    148.10 o 
   5  17   8      680.03      837.09    101.69 o 
   6  17   8      189.35      313.16     81.10 o 
   7  17   8       19.94        0.00     64.70 o 
   8  17   8       63.19       51.76     68.55 o 
   9  17   8      233.05      478.61    113.68 o 
  10  17   8     1072.83      943.19    154.46 o 
  11  17   8       46.30       52.63    111.00 o 
  12  17   8       43.75        0.00    113.94 o 
 -13  18   8      102.55      246.24    196.64 o 
 -12  18   8      411.59      366.26    105.31 o 
 -11  18   8      259.89      214.25    107.51 o 
 -10  18   8       78.16       91.94     83.60 o 
  -9  18   8      784.55      885.56    140.97 o 
  -8  18   8       44.13       90.19     87.48 o 
  -7  18   8     2249.16     2350.79    284.40 o 
  -6  18   8      688.34      698.95    106.79 o 
  -5  18   8      181.84      154.71     79.44 o 
  -4  18   8        0.15       52.75     77.36 o 
  -3  18   8     1926.50     1712.72    162.48 o 
  -2  18   8       78.02       84.24     79.11 o 
  -1  18   8       63.43       52.00     74.81 o 
   0  18   8      646.26      628.00    101.78 o 
   1  18   8     1706.92     2006.20    150.59 o 
   2  18   8       17.09       15.01     66.04 o 
   3  18   8      626.46      374.89     89.28 o 
   4  18   8     4544.85     4064.87    186.31 o 
   5  18   8     1054.54      968.63    138.39 o 
   6  18   8      462.73      565.25     96.04 o 
   7  18   8      272.61      313.54     85.99 o 
   8  18   8     1612.72     1556.33    154.53 o 
   9  18   8      145.75      174.94    102.53 o 
  10  18   8      251.56      258.14    109.46 o 
  11  18   8        2.85       10.96    117.94 o 
  12  18   8      129.74       41.74    305.40 o 
 -12  19   8        1.92        5.60    106.49 o 
 -11  19   8      346.19      359.04     99.20 o 
 -10  19   8       89.47       79.85     92.67 o 
  -9  19   8      435.60      540.05    139.61 o 
  -8  19   8      601.84      631.65    128.82 o 
  -7  19   8     1001.07      876.87    124.55 o 
  -6  19   8      176.50      245.61     89.36 o 
  -5  19   8      908.14      958.98    123.04 o 
  -4  19   8     2387.23     2277.22    185.46 o 
  -3  19   8       51.70        4.31     79.56 o 
  -2  19   8       70.47      100.24     83.62 o 
  -1  19   8     2452.42     2153.94    176.88 o 
   0  19   8     1363.92     1352.37    133.39 o 
   1  19   8       38.88       53.54     72.99 o 
   2  19   8     2127.31     2344.75    163.84 o 
   3  19   8      862.57      985.53    125.24 o 
   4  19   8      158.77      148.21     78.34 o 
   5  19   8        2.42       18.10     72.79 o 
   6  19   8     1271.54     1548.28    172.35 o 
   7  19   8      698.58      703.22    119.40 o 
   8  19   8       55.31      243.22     92.60 o 
   9  19   8      398.30      291.17    123.04 o 
  10  19   8      610.25      841.51    156.22 o 
  11  19   8      112.36      107.54    208.55 o 
 -11  20   8       46.84        9.13    129.51 o 
 -10  20   8      143.16      141.62    101.79 o 
  -9  20   8      171.55      134.81    101.62 o 
  -8  20   8        2.38       20.28     89.30 o 
  -7  20   8      207.70      221.80    100.41 o 
  -6  20   8     1720.65     1679.19    212.38 o 
  -5  20   8      305.52      360.01    119.67 o 
  -4  20   8       84.79      143.38     91.57 o 
  -3  20   8      177.43      199.41     92.41 o 
  -2  20   8     2225.54     2075.19    219.30 o 
  -1  20   8      579.17      535.95    117.09 o 
   0  20   8     1753.39     1649.45    146.77 o 
   1  20   8       47.18       90.05     78.98 o 
   2  20   8      278.90      378.91     96.14 o 
   3  20   8     1238.27     1381.73    143.32 o 
   4  20   8      172.97      175.52     83.21 o 
   5  20   8       81.12      133.00     83.85 o 
   6  20   8      599.53      500.84    125.40 o 
   7  20   8      983.58     1034.42    159.42 o 
   8  20   8       41.64        0.00    103.44 o 
   9  20   8      378.57      446.35    143.46 o 
  10  20   8       83.48        0.00    151.91 o 
 -10  21   8       55.03       10.92    104.00 o 
  -9  21   8        6.56        0.00     95.85 o 
  -8  21   8       88.20      128.66     99.51 o 
  -7  21   8        1.15       63.84     91.82 o 
  -6  21   8        0.73        9.40     97.53 o 
  -5  21   8      175.78      154.50    101.30 o 
  -4  21   8      704.88      803.56    147.63 o 
  -3  21   8        2.15       50.76     88.03 o 
  -2  21   8      292.76      329.68    103.89 o 
  -1  21   8      332.25      329.20    121.93 o 
   0  21   8      991.48      978.67    139.20 o 
   1  21   8        0.89       79.64     74.06 o 
   2  21   8       41.54       89.66     82.02 o 
   3  21   8       15.10       26.49     77.28 o 
   4  21   8       71.16      129.66     83.33 o 
   5  21   8      342.85      371.94    116.91 o 
   6  21   8       30.18        0.00     99.40 o 
   7  21   8      109.87      181.17    112.00 o 
   8  21   8       11.93        0.00    129.34 o 
   9  21   8        3.36       69.52    125.09 o 
  10  21   8       67.77      173.77    289.75 o 
 -10  22   8        1.08      116.03    139.26 o 
  -9  22   8      142.47      162.06    107.39 o 
  -8  22   8       82.74        0.00     98.23 o 
  -7  22   8        5.60      121.59    100.12 o 
  -6  22   8     1200.52     1025.34    158.52 o 
  -5  22   8      944.31     1009.73    216.88 o 
  -4  22   8       36.04      119.32    102.63 o 
  -3  22   8     1381.41     1281.88    175.24 o 
  -2  22   8     2926.24     2562.16    208.47 o 
  -1  22   8        0.54       70.47     95.59 o 
   0  22   8     3296.94     2564.76    201.36 o 
   1  22   8     1142.86     1040.27    161.74 o 
   2  22   8       59.33       49.21     80.68 o 
   3  22   8      825.25      891.87    129.83 o 
   4  22   8       55.96        0.00     90.15 o 
   5  22   8        8.72       54.76    101.63 o 
   6  22   8       14.08       93.11    106.29 o 
   7  22   8       89.33      153.58    136.27 o 
   8  22   8       75.97       51.61    144.02 o 
  -8  23   8        7.44        0.00    121.81 o 
  -7  23   8      315.78       97.24    118.01 o 
  -6  23   8      161.34      215.66    119.86 o 
  -5  23   8     1289.96     1178.09    207.89 o 
  -4  23   8      509.22      674.44    155.01 o 
  -3  23   8     1449.02     1315.53    169.92 o 
  -2  23   8      632.80      690.44    136.11 o 
  -1  23   8     4985.59     4424.62    292.56 o 
   0  23   8       34.51      186.45    100.90 o 
   1  23   8       82.79      174.35     99.25 o 
   2  23   8     1544.94     1460.54    158.38 o 
   3  23   8      948.45      984.95    239.64 o 
   4  23   8      130.73      161.44    110.50 o 
   5  23   8       57.22       90.32    106.01 o 
   6  23   8      703.15      849.15    158.83 o 
   7  23   8       73.79        0.00    136.72 o 
  -7  24   8        0.29       27.24    154.72 o 
  -6  24   8      168.15      168.73    141.00 o 
  -5  24   8       73.39       96.87    117.11 o 
  -4  24   8       23.73      128.29    100.71 o 
  -3  24   8        8.93       74.72    106.02 o 
  -2  24   8      255.89      317.93    117.48 o 
  -1  24   8      332.20      250.80    112.52 o 
   0  24   8      211.08      153.97    107.10 o 
   1  24   8      169.04      197.34    110.78 o 
   2  24   8      326.66      356.29    124.60 o 
   3  24   8      698.51      744.51    153.61 o 
   4  24   8      569.42      644.40    143.49 o 
   5  24   8       15.12       16.30    105.34 o 
   6  24   8       14.40      312.62    226.34 o 
  -6  25   8        3.02        0.00    226.74 o 
  -5  25   8      208.08      243.01    151.30 o 
  -4  25   8       49.21      165.76    137.80 o 
  -3  25   8       72.46       92.66    110.46 o 
  -2  25   8      832.73      741.74    151.66 o 
  -1  25   8      209.27      222.79    111.18 o 
   0  25   8      134.36      244.85    119.07 o 
   1  25   8      228.63       99.21    120.53 o 
   2  25   8       53.88       11.22    113.28 o 
   3  25   8        0.66       20.55    118.42 o 
   4  25   8       37.72       37.49    121.02 o 
   5  25   8       19.95       58.81    143.00 o 
  -3  26   8        0.67        0.00    157.09 o 
  -2  26   8     1094.56      766.75    226.20 o 
  -1  26   8      176.88      190.01    184.16 o 
   0  26   8       19.92       32.51    219.92 o 
   1  26   8       68.34      199.68    206.28 o 
   2  26   8     1113.28      912.58    231.56 o 
 -16   1   9        0.16        0.00    130.26 o 
 -15   1   9       13.24        0.00    111.62 o 
 -14   1   9      503.02      574.97    133.72 o 
 -13   1   9      100.72      142.34     95.20 o 
 -12   1   9      132.46       58.64     79.91 o 
 -11   1   9       41.86        0.00     66.94 o 
 -10   1   9     1428.57     1453.86    120.37 o 
  -9   1   9      369.24      416.50     74.22 o 
  -8   1   9     1771.77     1741.31    105.17 o 
  -7   1   9     3821.32     4245.65    151.09 o 
  -6   1   9     3256.24     3349.92     95.24 o 
  -5   1   9     1848.37     1902.36     76.39 o 
  -4   1   9      181.97      207.45     38.82 o 
  -3   1   9    14622.78    11569.76   1891.72 o 
  -2   1   9      893.83      914.16    153.81 o 
  -1   1   9     9800.55     9103.87    739.06 o 
   0   1   9      356.99      340.72     40.62 o 
   1   1   9     5465.22     5465.90    152.86 o 
   2   1   9     4647.58     4910.09    151.64 o 
   3   1   9      407.43      469.93     44.64 o 
   4   1   9      192.48      281.99     43.59 o 
   5   1   9    12431.66    11735.98    338.70 o 
   6   1   9      455.88      430.15     62.72 o 
   7   1   9     1722.11     1622.44     95.35 o 
   8   1   9      279.37      434.40     64.84 o 
   9   1   9      643.93      624.78     92.74 o 
  10   1   9     1613.18     1757.00    132.02 o 
  11   1   9     1279.12     1238.02    141.30 o 
  12   1   9      794.72      684.03    122.30 o 
  13   1   9       77.91      135.56     94.83 o 
  14   1   9     1977.59     1655.72    178.06 o 
  15   1   9        1.07        0.00    109.32 o 
  16   1   9        3.50        0.00    124.57 o 
 -16   2   9      145.22      160.80    146.06 o 
 -15   2   9      210.82      235.25    129.14 o 
 -14   2   9      226.44      213.04    110.57 o 
 -13   2   9      538.91      442.58    116.21 o 
 -12   2   9      236.43      291.72    101.55 o 
 -11   2   9     1803.02     1609.24    142.14 o 
 -10   2   9     1167.11     1343.35    116.17 o 
  -9   2   9     2536.84     2164.69    142.41 o 
  -8   2   9      526.38      639.35     83.76 o 
  -7   2   9     6023.56     6357.08    153.16 o 
  -6   2   9     4791.34     4780.82    122.46 o 
  -5   2   9     8369.05     8387.64    316.25 o 
  -4   2   9      595.15      676.69    102.42 o 
  -3   2   9     1854.62     1846.87     71.27 o 
  -2   2   9    24699.05    24971.90    747.42 o 
  -1   2   9       89.05       71.89     28.83 o 
   0   2   9      285.37      463.10     43.35 o 
   1   2   9     4473.19     4237.93    137.07 o 
   2   2   9    15220.11    14878.64    337.85 o 
   3   2   9       22.73       53.81     29.53 o 
   4   2   9      609.44      738.39     61.13 o 
   5   2   9      267.14      363.88     57.14 o 
   6   2   9      945.80      969.34     79.37 o 
   7   2   9      837.04      979.35     97.70 o 
   8   2   9        2.69        0.00     48.13 o 
   9   2   9     4263.73     4354.34    170.37 o 
  10   2   9     1886.93     1603.97    129.06 o 
  11   2   9      178.64      142.29     70.99 o 
  12   2   9      398.55      360.69     87.89 o 
  13   2   9     2131.46     1564.27    162.16 o 
  14   2   9       26.73      219.68    105.48 o 
  15   2   9      722.61      762.26    189.13 o 
  16   2   9      184.28      138.86    191.83 o 
 -16   3   9       40.04       56.28    119.96 o 
 -15   3   9       14.58       31.00    120.40 o 
 -14   3   9        0.21        0.00    100.68 o 
 -13   3   9       53.94       28.56     89.59 o 
 -12   3   9       52.70       71.16     85.68 o 
 -11   3   9      583.91      550.21     93.84 o 
 -10   3   9       42.37       91.54     61.45 o 
  -9   3   9       82.74       69.45     57.29 o 
  -8   3   9     1145.36     1348.26    109.67 o 
  -7   3   9     2129.84     2021.54    125.47 o 
  -6   3   9     1556.90     1526.00     81.07 o 
  -5   3   9      163.13      195.21     35.84 o 
  -4   3   9     3645.51     3093.05    315.84 o 
  -3   3   9     1587.72     1646.99     67.81 o 
  -2   3   9        2.12       48.07     27.21 o 
  -1   3   9     6786.06     6375.98    161.81 o 
   0   3   9     4053.57     3779.63    321.99 o 
   1   3   9     2288.56     2277.82     81.83 o 
   2   3   9      172.42      118.26     29.63 o 
   3   3   9     5392.27     5064.47    134.40 o 
   4   3   9     6041.77     5669.75    194.61 o 
   5   3   9     4073.29     3940.96    135.72 o 
   6   3   9      398.24      552.25     78.22 o 
   7   3   9      452.62      550.86     80.04 o 
   8   3   9     1318.64     1282.24    111.94 o 
   9   3   9        6.63       10.31     57.36 o 
  10   3   9      417.50      560.73     91.79 o 
  11   3   9        5.08       45.00     65.79 o 
  12   3   9      448.67      396.79     92.37 o 
  13   3   9        6.31       73.68     77.06 o 
  14   3   9      123.32       80.99     97.41 o 
  15   3   9      744.57      726.03    163.20 o 
  16   3   9        2.46       40.23    156.91 o 
 -16   4   9       70.57       27.40    118.84 o 
 -15   4   9      184.67      202.67    119.52 o 
 -14   4   9      251.28      251.54    115.82 o 
 -13   4   9       73.76      144.55    100.68 o 
 -12   4   9       20.39        0.00     67.74 o 
 -11   4   9      650.87      753.64    103.17 o 
 -10   4   9      358.80      517.94     89.89 o 
  -9   4   9        3.17        0.00     50.59 o 
  -8   4   9      506.10      514.92     70.39 o 
  -7   4   9       52.29       86.86     44.79 o 
  -6   4   9      397.56      444.34     60.45 o 
  -5   4   9       28.63       18.87     27.03 o 
  -4   4   9       90.37      121.60     31.51 o 
  -3   4   9       26.16       33.42     26.94 o 
  -2   4   9     1359.13     1264.69     61.97 o 
  -1   4   9      732.78      803.10     53.03 o 
   0   4   9      105.33      106.50     26.98 o 
   1   4   9      390.05      440.29     53.50 o 
   2   4   9     4828.08     4720.76    133.93 o 
   3   4   9     2696.55     2481.35    100.35 o 
   4   4   9       84.34       66.37     39.12 o 
   5   4   9      542.27      717.32     72.95 o 
   6   4   9       52.64       37.10     42.60 o 
   7   4   9      817.41      738.89     92.07 o 
   8   4   9      364.38      461.23     83.09 o 
   9   4   9     2097.48     2218.75    140.39 o 
  10   4   9       42.24      120.65     66.66 o 
  11   4   9     1067.58     1168.81    120.81 o 
  12   4   9       71.39      144.52     72.64 o 
  13   4   9      122.39       84.04     75.55 o 
  14   4   9      116.35      112.38     95.97 o 
  15   4   9       55.74       39.96    120.36 o 
  16   4   9      120.60      246.84    170.71 o 
 -16   5   9       84.18       26.02    123.30 o 
 -15   5   9       31.97       13.74     99.98 o 
 -14   5   9     1283.55     1593.29    207.36 o 
 -13   5   9      157.67      283.42     86.18 o 
 -12   5   9        6.94       46.89     72.60 o 
 -11   5   9     2454.62     2187.39    192.21 o 
 -10   5   9     1998.47     2221.32    168.97 o 
  -9   5   9      918.84      810.99     97.63 o 
  -8   5   9       49.41       36.47     47.23 o 
  -7   5   9     2505.94     2469.87    112.15 o 
  -6   5   9       34.74       41.53     38.12 o 
  -5   5   9     2818.46     2763.06    107.66 o 
  -4   5   9      609.76      703.72     52.91 o 
  -3   5   9     5066.56     4447.40    106.66 o 
  -2   5   9     1898.32     1983.57     76.22 o 
  -1   5   9     1309.11     1155.74     59.87 o 
   0   5   9      141.28      193.28     37.83 o 
   1   5   9     7715.46     7532.86    153.65 o 
   2   5   9      224.77      137.50     48.28 o 
   3   5   9     7488.63     7454.06    207.29 o 
   4   5   9     2608.70     2245.11     99.58 o 
   5   5   9     1000.92     1110.14     86.44 o 
   6   5   9     6172.54     5932.82    170.44 o 
   7   5   9     4038.68     3714.09    169.88 o 
   8   5   9      291.91      263.93     69.98 o 
   9   5   9      130.73      204.56     71.41 o 
  10   5   9     2909.74     2817.49    192.29 o 
  11   5   9      248.86      311.16     84.34 o 
  12   5   9       79.83       53.37     72.71 o 
  13   5   9       17.59        8.68     71.21 o 
  14   5   9      931.26      748.89    130.81 o 
  15   5   9       64.31      230.84    102.36 o 
  16   5   9        0.48      148.03    159.44 o 
 -16   6   9       34.70        0.00    115.59 o 
 -15   6   9      142.21      241.37    124.88 o 
 -14   6   9       58.42      166.19     85.93 o 
 -13   6   9      873.32      917.15    119.49 o 
 -12   6   9     2730.30     2497.86    316.80 o 
 -11   6   9      465.60      543.66     95.32 o 
 -10   6   9        5.40        0.00     60.25 o 
  -9   6   9      802.72      939.55    101.83 o 
  -8   6   9     5965.34     5638.44    165.87 o 
  -7   6   9     1425.32     1466.57    100.18 o 
  -6   6   9     4389.35     3491.14    528.75 o 
  -5   6   9     2633.08     2671.41    108.84 o 
  -4   6   9      401.80      451.04     51.70 o 
  -3   6   9       99.87       89.54     30.76 o 
  -2   6   9     2305.62     2232.29     95.66 o 
  -1   6   9     5333.21     4993.41    104.83 o 
   0   6   9       87.32      130.93     33.86 o 
   1   6   9     2469.70     1825.93    316.10 o 
   2   6   9     2869.17     2468.58    102.03 o 
   3   6   9     5911.95     4654.75    655.17 o 
   4   6   9       36.06       13.96     37.79 o 
   5   6   9     6193.67     6372.29    165.17 o 
   6   6   9     2066.68     2189.23    114.81 o 
   7   6   9        0.42       59.16     52.85 o 
   8   6   9     4927.47     4562.00    176.27 o 
   9   6   9     1304.60     1556.35    132.24 o 
  10   6   9       18.10       51.84     68.73 o 
  11   6   9       41.16       46.68     68.36 o 
  12   6   9      471.47      508.49    100.96 o 
  13   6   9      457.53      520.59    101.49 o 
  14   6   9      155.09       99.51     96.37 o 
  15   6   9       48.53        0.00     95.62 o 
 -16   7   9       26.61       57.84    126.93 o 
 -15   7   9      159.71      159.29    111.76 o 
 -14   7   9       42.68      135.76     85.98 o 
 -13   7   9      527.22      542.86    102.72 o 
 -12   7   9       73.99       58.84     72.94 o 
 -11   7   9        1.47        3.72     64.13 o 
 -10   7   9      349.12      222.90     76.43 o 
  -9   7   9        5.93       36.31     51.12 o 
  -8   7   9      924.72      930.96     89.99 o 
  -7   7   9      288.68      200.06     50.12 o 
  -6   7   9     1325.30     1380.77     95.30 o 
  -5   7   9      996.01      978.93     80.22 o 
  -4   7   9    11342.20    10635.80    468.49 o 
  -3   7   9      192.14      248.27     39.18 o 
  -2   7   9      926.23     1170.42     63.94 o 
  -1   7   9     1125.66     1320.74     72.56 o 
   0   7   9     6056.64     5508.68    221.45 o 
   1   7   9       46.65       85.76     39.23 o 
   2   7   9      152.90      255.54     50.45 o 
   3   7   9      224.96      240.60     50.32 o 
   4   7   9     1189.39     1004.54    232.61 o 
   5   7   9     1443.58     1532.56    102.45 o 
   6   7   9      369.68      404.83     65.69 o 
   7   7   9     1108.00     1259.74    102.61 o 
   8   7   9     2169.12     2024.61    158.86 o 
   9   7   9       35.49      105.80     69.14 o 
  10   7   9      955.61      850.60    150.11 o 
  11   7   9     1488.61     1257.01    131.27 o 
  12   7   9      168.56      240.04     86.41 o 
  13   7   9      549.10      501.65    114.30 o 
  14   7   9       28.82       89.03     89.72 o 
  15   7   9      425.33      239.62    108.18 o 
 -16   8   9       16.41      108.98    203.37 o 
 -15   8   9      860.64     1122.10    158.83 o 
 -14   8   9       54.73       69.44     82.43 o 
 -13   8   9      516.34      650.32    116.62 o 
 -12   8   9      732.97      733.47    106.46 o 
 -11   8   9      731.32      687.33    103.82 o 
 -10   8   9     1177.66     1226.82    141.02 o 
  -9   8   9      433.93      491.42     77.14 o 
  -8   8   9      138.53      169.26     53.61 o 
  -7   8   9      347.65      223.81     69.31 o 
  -6   8   9     2541.39     2438.13    130.08 o 
  -5   8   9     3650.72     3402.88    151.34 o 
  -4   8   9      560.00      620.59     69.01 o 
  -3   8   9     1838.76     1849.98    108.07 o 
  -2   8   9       78.21      101.81     35.42 o 
  -1   8   9      125.09      181.90     40.12 o 
   0   8   9     1338.26     1380.31     87.40 o 
   1   8   9       16.39       77.24     38.47 o 
   2   8   9     2107.66     1394.83    252.41 o 
   3   8   9      370.08      461.76     64.67 o 
   4   8   9     1708.78     2042.98    109.06 o 
   5   8   9     2365.80     2153.39    231.18 o 
   6   8   9     2988.95     2819.76    355.41 o 
   7   8   9     3260.29     3383.69    140.35 o 
   8   8   9      393.42      641.02     89.12 o 
   9   8   9       28.83       15.44     65.89 o 
  10   8   9       28.66       27.50     65.59 o 
  11   8   9      534.92      681.07    108.96 o 
  12   8   9       82.35      118.19     86.02 o 
  13   8   9       23.93      141.50     97.36 o 
  14   8   9       24.75       17.31     90.96 o 
  15   8   9        9.06       87.87    112.38 o 
 -16   9   9        5.61      104.74    250.82 o 
 -15   9   9      395.79      306.49    103.58 o 
 -14   9   9      413.70      402.51    104.86 o 
 -13   9   9      458.23      539.16    107.29 o 
 -12   9   9      248.54      291.22     83.48 o 
 -11   9   9     1032.31     1243.20    147.44 o 
 -10   9   9     1058.24     1308.91    123.57 o 
  -9   9   9      347.33      255.23     62.70 o 
  -8   9   9     2564.10     2475.72    233.61 o 
  -7   9   9      325.40      385.05     68.68 o 
  -6   9   9      168.73      219.74     56.50 o 
  -5   9   9      116.54       89.75     48.18 o 
  -4   9   9     3859.64     3863.98    147.00 o 
  -3   9   9     2461.35     2194.35    121.62 o 
  -2   9   9      125.16      159.82     45.11 o 
  -1   9   9       18.82        0.00     31.28 o 
   0   9   9     2987.48     2555.01    135.08 o 
   1   9   9     1705.53     1749.39     97.32 o 
   2   9   9     1179.05     1082.91     94.62 o 
   3   9   9     2446.88     2237.41    109.34 o 
   4   9   9     4804.92     5040.68    154.55 o 
   5   9   9        5.23       47.54     47.67 o 
   6   9   9      376.78      473.69     75.91 o 
   7   9   9     7419.43     5970.44    896.60 o 
   8   9   9     2820.17     2401.00    305.06 o 
   9   9   9      717.62      939.02    126.67 o 
  10   9   9      906.59      997.41    120.34 o 
  11   9   9     1197.04     1224.73    131.42 o 
  12   9   9       21.67       46.31     82.14 o 
  13   9   9      738.70      530.43    129.08 o 
  14   9   9      155.24      241.32    108.66 o 
  15   9   9      126.31      120.58    164.81 o 
 -15  10   9       36.44      175.67     96.74 o 
 -14  10   9       85.63       97.85     90.63 o 
 -13  10   9      736.88      638.24    116.16 o 
 -12  10   9     2119.83     2194.72    271.21 o 
 -11  10   9      368.19      417.09     92.42 o 
 -10  10   9       43.35       36.99     57.45 o 
  -9  10   9       96.00       60.73     57.16 o 
  -8  10   9      263.21      259.31     63.91 o 
  -7  10   9      352.25      343.83     68.58 o 
  -6  10   9       93.74       89.12     47.37 o 
  -5  10   9    10379.90     9832.27    486.12 o 
  -4  10   9     3616.12     3524.63    147.37 o 
  -3  10   9     3645.45     3410.89    183.78 o 
  -2  10   9      349.76      459.04     62.83 o 
  -1  10   9     3824.11     3679.02    196.01 o 
   0  10   9       98.70      123.47     44.94 o 
   1  10   9     1463.22     1512.75     96.15 o 
   2  10   9     1665.85     1991.92    104.18 o 
   3  10   9     2058.99     1973.88    110.78 o 
   4  10   9     1764.62     2103.07    119.65 o 
   5  10   9     1241.09     1139.82     97.90 o 
   6  10   9      517.03      550.25     80.53 o 
   7  10   9      863.47     1062.16    103.50 o 
   8  10   9     2447.94     2415.75    143.08 o 
   9  10   9     3384.19     2622.40    380.81 o 
  10  10   9      319.67      405.72     94.60 o 
  11  10   9      141.45      180.14     84.11 o 
  12  10   9     3180.30     2669.16    292.12 o 
  13  10   9      113.30       93.87    104.52 o 
  14  10   9       66.24       71.98     98.72 o 
  15  10   9      126.68      152.50    175.37 o 
 -15  11   9       81.92       40.61     97.89 o 
 -14  11   9       27.66       55.37     83.49 o 
 -13  11   9       81.41      219.80     85.69 o 
 -12  11   9      172.88      268.82     86.84 o 
 -11  11   9        7.46        0.00     68.92 o 
 -10  11   9       88.14       68.30     60.94 o 
  -9  11   9      352.33      427.97     77.12 o 
  -8  11   9      191.46      200.75     62.02 o 
  -7  11   9      278.06      247.11     64.38 o 
  -6  11   9       10.31        0.00     47.37 o 
  -5  11   9      471.55      436.35     78.69 o 
  -4  11   9     1244.03     1248.75    141.33 o 
  -3  11   9       70.04      124.58     52.36 o 
  -2  11   9     2091.94     2261.69    109.99 o 
  -1  11   9       51.10      137.62     54.91 o 
   0  11   9     2384.43     2409.56    150.10 o 
   1  11   9      255.82      405.85     62.84 o 
   2  11   9        6.38       19.02     39.14 o 
   3  11   9       42.79        0.00     39.95 o 
   4  11   9     1794.77     1939.56    117.72 o 
   5  11   9      296.04      383.05     69.04 o 
   6  11   9       17.27        6.63     50.68 o 
   7  11   9     1009.26      998.47    100.94 o 
   8  11   9      440.60      605.25     92.98 o 
   9  11   9       21.47       16.16     63.00 o 
  10  11   9       10.02       36.96     79.01 o 
  11  11   9        1.86       54.39     79.28 o 
  12  11   9      178.34      138.49     99.66 o 
  13  11   9      127.89      121.32    109.19 o 
  14  11   9        0.28        9.82    118.82 o 
 -15  12   9        4.75      108.76    139.69 o 
 -14  12   9       35.36       58.64     86.51 o 
 -13  12   9      136.99      156.21     81.92 o 
 -12  12   9       16.17      117.62     78.13 o 
 -11  12   9      124.97      126.98     74.44 o 
 -10  12   9       38.97       53.65     61.86 o 
  -9  12   9      573.69      412.23     99.54 o 
  -8  12   9      699.89      742.57    102.35 o 
  -7  12   9      145.42      221.11     70.02 o 
  -6  12   9      139.73       96.70     61.41 o 
  -5  12   9     2138.76     2162.82    181.98 o 
  -4  12   9       22.87       71.62     58.15 o 
  -3  12   9      982.76      897.48     95.31 o 
  -2  12   9       47.72       75.07     52.43 o 
  -1  12   9     1759.47     1761.17    138.96 o 
   0  12   9      764.79      910.69     96.96 o 
   1  12   9     2064.06     2101.04    112.43 o 
   2  12   9       31.61       68.49     45.40 o 
   3  12   9       19.98       39.92     47.99 o 
   4  12   9      138.10      166.04     57.56 o 
   5  12   9        2.11        0.00     51.99 o 
   6  12   9      215.14      152.95     63.37 o 
   7  12   9      385.85      539.48     86.59 o 
   8  12   9      860.45      808.06    102.39 o 
   9  12   9      600.80      670.10     96.74 o 
  10  12   9      473.59      656.00     98.21 o 
  11  12   9       36.65       29.24     81.52 o 
  12  12   9      762.53      722.51    136.82 o 
  13  12   9       13.39        0.00    122.06 o 
  14  12   9       25.89       61.57    146.08 o 
 -15  13   9      200.19      251.72    175.98 o 
 -14  13   9      449.07      423.79    103.35 o 
 -13  13   9      500.52      531.06     93.66 o 
 -12  13   9      500.29      579.71    103.77 o 
 -11  13   9      728.96      761.00    100.14 o 
 -10  13   9       90.10      112.43     67.90 o 
  -9  13   9     1113.97     1223.09    123.21 o 
  -8  13   9     1936.54     1732.45    137.52 o 
  -7  13   9     2287.48     2258.97    175.22 o 
  -6  13   9       62.47       78.80     61.10 o 
  -5  13   9      536.66      518.77     86.55 o 
  -4  13   9     2510.85     2475.33    140.39 o 
  -3  13   9       15.33       24.62     56.90 o 
  -2  13   9     2392.20     2292.84    134.34 o 
  -1  13   9      130.95      157.78     63.53 o 
   0  13   9     9016.60     8633.14    481.34 o 
   1  13   9       11.72       46.63     60.48 o 
   2  13   9      271.00      264.79     59.29 o 
   3  13   9      804.48      902.02     91.79 o 
   4  13   9     4282.83     3758.90    184.29 o 
   5  13   9       25.50        0.00     55.02 o 
   6  13   9     1038.13      972.98    103.27 o 
   7  13   9     2104.82     2115.20    141.31 o 
   8  13   9     1878.37     2038.93    140.19 o 
   9  13   9      295.75      400.06     89.20 o 
  10  13   9        0.60       44.03     71.56 o 
  11  13   9     1329.02     1154.34    158.19 o 
  12  13   9      145.31      218.58    134.56 o 
  13  13   9     1011.04     1060.70    199.99 o 
 -14  14   9       96.06      190.24     95.77 o 
 -13  14   9      387.43      526.75    106.48 o 
 -12  14   9     1470.45     1748.79    313.22 o 
 -11  14   9       54.07      162.26     80.59 o 
 -10  14   9      380.53      307.38     88.16 o 
  -9  14   9     1862.78     1768.91    163.99 o 
  -8  14   9     1161.05     1203.11    124.68 o 
  -7  14   9     1384.43     1385.28    129.28 o 
  -6  14   9      214.12      311.32     94.35 o 
  -5  14   9      175.51      169.30     69.87 o 
  -4  14   9      153.77      145.85     69.50 o 
  -3  14   9      259.96      289.11     86.67 o 
  -2  14   9       16.37        0.00     62.98 o 
  -1  14   9      203.41      191.57     72.25 o 
   0  14   9     1031.97     1222.26    115.34 o 
   1  14   9       33.58        0.00     51.49 o 
   2  14   9     2399.88     2424.68    143.95 o 
   3  14   9     7731.58     7435.60    200.32 o 
   4  14   9      202.24      151.77     60.00 o 
   5  14   9     2665.45     2969.87    143.06 o 
   6  14   9     1264.53     1451.60    121.55 o 
   7  14   9       34.79       76.11     65.23 o 
   8  14   9     3543.34     3411.43    173.69 o 
   9  14   9      591.87      623.17     99.06 o 
  10  14   9        1.32        7.70     70.33 o 
  11  14   9      127.89      146.74     94.27 o 
  12  14   9      322.41      154.72    187.43 o 
  13  14   9        9.83        8.61    129.99 o 
 -14  15   9       41.19      453.89    265.27 o 
 -13  15   9       86.75      113.21     94.99 o 
 -12  15   9        2.37        7.74     83.06 o 
 -11  15   9      724.27      526.42    105.03 o 
 -10  15   9       63.16      150.01     81.48 o 
  -9  15   9      506.14      529.63    100.73 o 
  -8  15   9        3.45       65.06     72.36 o 
  -7  15   9      158.48      139.74     83.88 o 
  -6  15   9      410.17      374.44     87.07 o 
  -5  15   9      332.42      257.16     76.46 o 
  -4  15   9        8.54       55.34     63.07 o 
  -3  15   9        2.70        0.00     68.37 o 
  -2  15   9      296.55      202.85     83.64 o 
  -1  15   9       25.91       44.70     61.90 o 
   0  15   9     1106.62     1148.53    113.99 o 
   1  15   9     1268.05     1320.86    123.39 o 
   2  15   9      314.77      346.78     92.44 o 
   3  15   9      458.92      458.38     87.23 o 
   4  15   9      582.41      618.01     85.83 o 
   5  15   9      363.32      459.32     84.09 o 
   6  15   9      895.42      981.89    109.23 o 
   7  15   9      366.25      466.03     87.52 o 
   8  15   9       14.52       96.90     72.32 o 
   9  15   9      217.11      241.04     83.16 o 
  10  15   9      405.68      318.50     89.00 o 
  11  15   9      187.66      171.35    113.30 o 
  12  15   9      115.53      180.22    143.41 o 
 -13  16   9      160.44      262.89    104.64 o 
 -12  16   9      557.46      532.18    114.86 o 
 -11  16   9        3.60      139.63     82.96 o 
 -10  16   9        2.34       58.70     77.62 o 
  -9  16   9     1051.31      983.14    122.19 o 
  -8  16   9      828.96      732.72    107.40 o 
  -7  16   9      513.31      537.11    102.95 o 
  -6  16   9       82.94       52.59     73.20 o 
  -5  16   9      891.50      950.69    115.10 o 
  -4  16   9      350.21      388.42     98.52 o 
  -3  16   9     1136.56     1085.66    138.77 o 
  -2  16   9       50.09       21.87     74.41 o 
  -1  16   9     2824.63     2663.53    152.97 o 
   0  16   9       70.56      114.24     67.05 o 
   1  16   9     1413.12     1430.54    128.91 o 
   2  16   9      843.41      769.20    105.02 o 
   3  16   9     1966.81     1847.29    174.53 o 
   4  16   9     1940.07     1792.57    146.99 o 
   5  16   9      728.26      972.50    107.47 o 
   6  16   9      126.11       74.48     69.75 o 
   7  16   9      635.89      647.95     99.05 o 
   8  16   9     1636.91     1598.14    135.72 o 
   9  16   9       13.30       97.17     72.63 o 
  10  16   9       18.81        0.00     93.99 o 
  11  16   9      141.43      150.63    109.13 o 
  12  16   9      387.79      469.54    196.09 o 
 -13  17   9      375.81      357.57    243.60 o 
 -12  17   9       26.11       34.31     85.30 o 
 -11  17   9      955.47      945.50    134.14 o 
 -10  17   9      724.50      657.35    107.88 o 
  -9  17   9      119.80      141.17     81.91 o 
  -8  17   9     1395.83     1507.46    173.20 o 
  -7  17   9     2547.05     2018.91    292.55 o 
  -6  17   9       27.92      107.03     78.19 o 
  -5  17   9       95.64       28.98     71.61 o 
  -4  17   9     1421.87     1278.34    150.15 o 
  -3  17   9      621.45      842.13    128.65 o 
  -2  17   9       32.37        6.75     75.03 o 
  -1  17   9      136.43      133.16     81.12 o 
   0  17   9     2290.63     2394.63    159.77 o 
   1  17   9      741.57      749.56    108.73 o 
   2  17   9        8.83       74.75     69.30 o 
   3  17   9     1135.98     1198.83    140.91 o 
   4  17   9     2763.02     3143.18    203.98 o 
   5  17   9        0.25       14.93     71.03 o 
   6  17   9      770.07      791.03    104.84 o 
   7  17   9     2044.73     2111.95    150.50 o 
   8  17   9      488.71      524.35     96.44 o 
   9  17   9      324.38      347.24     96.50 o 
  10  17   9      159.08      147.19    105.39 o 
  11  17   9      445.93      558.91    151.86 o 
  12  17   9       43.08      226.74    315.03 o 
 -12  18   9        4.83       95.69    112.97 o 
 -11  18   9       90.31      120.72     84.68 o 
 -10  18   9       66.64       72.87     85.85 o 
  -9  18   9      191.47      205.78    103.25 o 
  -8  18   9      535.50      535.87    111.15 o 
  -7  18   9      180.44      201.58     91.77 o 
  -6  18   9      786.54      943.98    126.91 o 
  -5  18   9       54.01        0.00     83.56 o 
  -4  18   9      233.86      248.66     99.86 o 
  -3  18   9        2.56       66.48     81.23 o 
  -2  18   9      558.02      615.03    121.60 o 
  -1  18   9      979.27      936.63    136.38 o 
   0  18   9       57.97      147.17     78.22 o 
   1  18   9       35.57       57.05     73.63 o 
   2  18   9     1916.51     2002.07    154.50 o 
   3  18   9       11.31        6.78     68.72 o 
   4  18   9      173.53       64.61     75.24 o 
   5  18   9      666.79      728.01    134.16 o 
   6  18   9     1060.66     1125.22    139.06 o 
   7  18   9      235.10      151.50     79.86 o 
   8  18   9      112.09      115.48     84.11 o 
   9  18   9      393.00      423.60    124.08 o 
  10  18   9      156.44      193.36    113.32 o 
  11  18   9        5.23        0.00    203.51 o 
 -11  19   9        1.05       21.24    105.73 o 
 -10  19   9        0.50        0.00     98.43 o 
  -9  19   9      251.90      220.74     94.61 o 
  -8  19   9      553.91      667.38    146.60 o 
  -7  19   9        2.68        0.00     88.13 o 
  -6  19   9        4.39        0.00     87.84 o 
  -5  19   9        8.69        0.00     81.18 o 
  -4  19   9      499.04      533.06    120.45 o 
  -3  19   9        2.58       36.61     84.97 o 
  -2  19   9       21.65        0.00     79.35 o 
  -1  19   9      349.15      427.20    112.26 o 
   0  19   9     1091.94     1221.50    152.59 o 
   1  19   9     1051.77     1122.60    129.62 o 
   2  19   9       38.61       99.07     75.86 o 
   3  19   9       42.79       61.81     76.57 o 
   4  19   9      497.46      381.31     99.02 o 
   5  19   9      759.29      752.12    116.43 o 
   6  19   9      300.98      275.14    114.19 o 
   7  19   9      229.26      383.74    107.23 o 
   8  19   9       85.82       71.44     86.70 o 
   9  19   9      258.91      281.80    114.19 o 
  10  19   9      115.37      126.38    141.17 o 
 -11  20   9       82.39       42.43    186.10 o 
 -10  20   9       32.36       40.79     94.71 o 
  -9  20   9      258.61      268.54    111.56 o 
  -8  20   9      717.82      736.82    130.34 o 
  -7  20   9        3.37        0.00     88.44 o 
  -6  20   9      698.13      677.44    138.70 o 
  -5  20   9     1348.03     1338.33    168.18 o 
  -4  20   9      330.31      322.27    113.32 o 
  -3  20   9      407.31      443.83    116.02 o 
  -2  20   9     1015.97      978.57    143.81 o 
  -1  20   9     1263.56      978.42    144.45 o 
   0  20   9        7.14       31.23     86.01 o 
   1  20   9     1045.99     1166.43    138.17 o 
   2  20   9      241.33      335.45     98.16 o 
   3  20   9        7.81       19.60     78.52 o 
   4  20   9       30.10        0.00     75.93 o 
   5  20   9      187.71      317.72     96.33 o 
   6  20   9      389.28      501.91    109.29 o 
   7  20   9      137.15      104.28    110.18 o 
   8  20   9      100.22      183.95    161.79 o 
   9  20   9      411.44      319.67    125.04 o 
  10  20   9      387.66      263.18    230.39 o 
 -10  21   9      616.37      549.79    208.92 o 
  -9  21   9       26.99        0.00    100.01 o 
  -8  21   9       14.94       46.11     97.35 o 
  -7  21   9      747.97      686.11    205.36 o 
  -6  21   9     2023.90     1543.52    183.94 o 
  -5  21   9      176.84      192.60    111.50 o 
  -4  21   9      924.12      833.26    154.51 o 
  -3  21   9     3683.29     3690.25    383.16 o 
  -2  21   9        0.33       74.05     89.47 o 
  -1  21   9     1503.29     1491.52    167.48 o 
   0  21   9     1439.82     1166.07    159.35 o 
   1  21   9      523.54      430.98    109.57 o 
   2  21   9      801.66      823.62    127.18 o 
   3  21   9      696.04      647.59    119.69 o 
   4  21   9       53.14      163.48     89.83 o 
   5  21   9      141.47      111.51     90.83 o 
   6  21   9      104.67      135.17    115.09 o 
   7  21   9      146.37      202.76    117.51 o 
   8  21   9      268.79      311.31    160.54 o 
  -9  22   9        9.16        9.27    167.56 o 
  -8  22   9      129.11      110.36    118.92 o 
  -7  22   9      217.13      193.27    125.21 o 
  -6  22   9      387.02      320.68    131.62 o 
  -5  22   9       81.99       63.34    114.13 o 
  -4  22   9      101.23      241.64    122.32 o 
  -3  22   9        9.54       16.99     96.00 o 
  -2  22   9     2997.76     2644.55    276.62 o 
  -1  22   9       37.54       77.24     95.77 o 
   0  22   9       46.99       59.03    100.16 o 
   1  22   9        0.03       23.65     96.25 o 
   2  22   9      958.78     1021.89    140.01 o 
   3  22   9       94.68       61.75     89.18 o 
   4  22   9        7.62       76.43     91.31 o 
   5  22   9       61.36       68.58    104.30 o 
   6  22   9      153.46      164.64    114.90 o 
   7  22   9      119.12      175.57    122.27 o 
  -7  23   9       18.63       73.33    154.33 o 
  -6  23   9      109.88      229.98    130.67 o 
  -5  23   9       44.17        0.00    115.65 o 
  -4  23   9      354.18      351.13    135.22 o 
  -3  23   9      389.98      386.47    119.75 o 
  -2  23   9        0.05      111.65    103.50 o 
  -1  23   9      147.74      248.12    110.24 o 
   0  23   9      315.77      250.65    113.27 o 
   1  23   9        3.12      121.05    113.38 o 
   2  23   9      135.96       67.56     96.68 o 
   3  23   9      127.65      214.88    100.78 o 
   4  23   9        5.37        0.00    101.06 o 
   5  23   9        5.79       64.23    108.50 o 
   6  23   9       13.10      212.15    153.66 o 
  -6  24   9      607.78      527.33    278.11 o 
  -5  24   9      269.39      344.15    157.95 o 
  -4  24   9      317.92      317.24    140.00 o 
  -3  24   9       15.41       57.82    111.49 o 
  -2  24   9     3226.56     2516.23    301.73 o 
  -1  24   9      107.41      171.63    122.93 o 
   0  24   9        0.12       26.76    103.46 o 
   1  24   9     1234.51     1159.86    177.88 o 
   2  24   9     1110.81      931.43    168.65 o 
   3  24   9      158.92      196.01    116.97 o 
   4  24   9        7.98       56.61    117.87 o 
   5  24   9      117.74       98.53    140.36 o 
  -4  25   9       38.52      223.53    264.87 o 
  -3  25   9     1187.48     1125.05    262.90 o 
  -2  25   9      194.18      222.67    182.57 o 
  -1  25   9      600.66      634.01    269.88 o 
   0  25   9      148.36       90.08    176.36 o 
   1  25   9      582.90      648.88    172.21 o 
   2  25   9       56.70       19.80    163.73 o 
   3  25   9      565.58      676.04    196.33 o 
 -16   0  10      124.63      106.81    212.69 o 
 -15   0  10      182.95      250.66    205.46 o 
 -14   0  10       57.49      240.61    174.78 o 
 -13   0  10        0.94        6.45    132.76 o 
 -12   0  10       63.08      145.94    122.72 o 
 -11   0  10     1894.54     1750.95    226.81 o 
 -10   0  10      601.11      549.32    150.74 o 
  -9   0  10       45.43      153.60    110.73 o 
  -8   0  10        5.29       34.12     61.68 o 
  -7   0  10     8145.74     8000.90    320.85 o 
  -6   0  10     2055.56     2017.82    123.24 o 
  -5   0  10     3177.51     3139.04    137.65 o 
  -4   0  10    23212.73    24650.10    959.41 o 
  -3   0  10     3058.35     2298.93    640.88 o 
  -2   0  10    21745.81    15579.40   6814.82 o 
  -1   0  10     1036.51     1239.08    112.96 o 
   0   0  10     1466.42     1648.72    132.24 o 
   1   0  10      981.53     1073.12     98.03 o 
   2   0  10     7831.10     7851.72    537.54 o 
   3   0  10       68.73      105.21     56.15 o 
   4   0  10     3316.08     3981.72    177.37 o 
   5   0  10      248.79      287.62     80.29 o 
   6   0  10      854.91      887.05    115.23 o 
   7   0  10     1256.17     1195.96    132.64 o 
   8   0  10     6927.46     5687.81    317.17 o 
   9   0  10      363.68      206.88    126.98 o 
  10   0  10     5960.86     4917.72    443.85 o 
  11   0  10     1482.84     1573.40    225.46 o 
  12   0  10       57.00       16.94    157.72 o 
  13   0  10     4714.17     3209.72    449.07 o 
  14   0  10      221.68      214.83    157.54 o 
  15   0  10       93.95      102.50    156.03 o 
 -16   1  10      109.17        0.00    140.49 o 
 -15   1  10       29.58       19.20    128.85 o 
 -14   1  10       63.39      100.54    117.36 o 
 -13   1  10       77.23       36.46    104.96 o 
 -12   1  10      429.37      479.58    110.33 o 
 -11   1  10       92.49      129.88     83.56 o 
 -10   1  10     1724.37     1899.09    158.60 o 
  -9   1  10      774.91      833.28     96.75 o 
  -8   1  10      367.93      389.48     78.86 o 
  -7   1  10      759.21      928.30     82.31 o 
  -6   1  10     8370.23     7956.78    202.03 o 
  -5   1  10       12.83       21.97     33.87 o 
  -4   1  10      548.53      651.98     56.90 o 
  -3   1  10     6287.49     4702.49    758.05 o 
  -2   1  10     1474.62     1361.08     71.82 o 
  -1   1  10     1284.91     1290.97     72.69 o 
   0   1  10     2585.79     2579.79    121.67 o 
   1   1  10     5717.17     6000.66    206.54 o 
   2   1  10      659.55      788.14     56.32 o 
   3   1  10      207.59      252.21     41.58 o 
   4   1  10      887.18      965.18     77.15 o 
   5   1  10     1224.16     1291.05     90.75 o 
   6   1  10      261.63      276.45     67.10 o 
   7   1  10       82.85      103.39     58.80 o 
   8   1  10      287.38      365.42     79.19 o 
   9   1  10     2598.63     2632.89    238.48 o 
  10   1  10        9.52       56.90     83.84 o 
  11   1  10      265.49      255.46     96.72 o 
  12   1  10      954.52      984.65    140.47 o 
  13   1  10      398.56      430.28    115.92 o 
  14   1  10      711.63      510.15    145.80 o 
  15   1  10      431.63      410.25    130.94 o 
 -16   2  10       52.98       60.91    143.56 o 
 -15   2  10       89.38      135.44    134.37 o 
 -14   2  10      206.68      266.46    126.36 o 
 -13   2  10       50.59      146.65     98.33 o 
 -12   2  10       21.20        0.00     80.39 o 
 -11   2  10      223.99      235.66    103.71 o 
 -10   2  10       20.51        0.00     57.46 o 
  -9   2  10       25.14      129.97     65.15 o 
  -8   2  10      364.92      285.37     73.30 o 
  -7   2  10      846.06      832.12     92.90 o 
  -6   2  10      277.58      342.91     54.92 o 
  -5   2  10     2353.45     2491.58    113.10 o 
  -4   2  10     1783.01     1404.20    334.18 o 
  -3   2  10     1672.79     1486.41    142.95 o 
  -2   2  10     1007.86      979.76     73.94 o 
  -1   2  10      204.11      281.23     47.33 o 
   0   2  10        4.18       45.91     29.28 o 
   1   2  10       63.48      118.96     32.71 o 
   2   2  10      289.24      372.48     49.17 o 
   3   2  10        5.05        3.32     32.34 o 
   4   2  10      502.95      648.23     66.86 o 
   5   2  10       44.21      100.29     51.92 o 
   6   2  10       13.85       41.44     52.43 o 
   7   2  10      169.34      227.10     67.14 o 
   8   2  10     1179.77     1110.24    110.21 o 
   9   2  10      175.00      217.48     75.10 o 
  10   2  10      157.79      250.82     75.98 o 
  11   2  10       82.99       92.94     85.48 o 
  12   2  10       19.28       85.67     93.93 o 
  13   2  10        6.59       57.96     96.44 o 
  14   2  10        2.95       10.19    103.28 o 
  15   2  10        5.85       10.27    116.19 o 
 -16   3  10      316.62      283.23    189.18 o 
 -15   3  10       47.10       71.35    133.41 o 
 -14   3  10      845.90      952.84    153.17 o 
 -13   3  10      326.23      273.54    110.52 o 
 -12   3  10      297.43      401.57    111.11 o 
 -11   3  10      379.09      388.15     86.22 o 
 -10   3  10     1537.72     1482.23    137.93 o 
  -9   3  10       15.07       40.97     58.05 o 
  -8   3  10      843.29      904.12     98.81 o 
  -7   3  10      810.86     1067.57     89.47 o 
  -6   3  10     5149.68     5110.75    218.18 o 
  -5   3  10      275.30      317.06     43.53 o 
  -4   3  10      492.05      486.45     49.53 o 
  -3   3  10     7126.77     6851.54    165.87 o 
  -2   3  10      877.94      809.39     58.38 o 
  -1   3  10       82.44      119.15     33.80 o 
   0   3  10       63.32       69.65     30.93 o 
   1   3  10    14910.87    14135.87    208.91 o 
   2   3  10      545.29      646.81     57.38 o 
   3   3  10      170.50      272.83     52.07 o 
   4   3  10      330.77      423.75     60.33 o 
   5   3  10     7346.88     6782.34    217.62 o 
   6   3  10      222.62      237.55     69.38 o 
   7   3  10      504.33      587.29     88.81 o 
   8   3  10     1221.56     1248.34    119.23 o 
   9   3  10     1587.90     1650.31    133.35 o 
  10   3  10      163.00      176.99     72.49 o 
  11   3  10       59.02       48.95     68.32 o 
  12   3  10     1112.34     1030.50    140.20 o 
  13   3  10      137.83      294.02    105.19 o 
  14   3  10     1040.66      986.00    155.89 o 
  15   3  10        0.49      179.87    127.32 o 
 -16   4  10       12.55        0.00    240.39 o 
 -15   4  10      241.17      388.68    143.72 o 
 -14   4  10      605.31      544.41    138.20 o 
 -13   4  10      126.24      171.93    106.42 o 
 -12   4  10      914.49     1022.95    143.27 o 
 -11   4  10     2923.20     3071.14    236.91 o 
 -10   4  10      701.92      623.17     95.09 o 
  -9   4  10      906.23      977.04    108.39 o 
  -8   4  10     1986.18     1921.70    129.42 o 
  -7   4  10     1245.16     1278.44     95.44 o 
  -6   4  10     4913.59     4642.17    174.41 o 
  -5   4  10     2253.52     1757.91    234.28 o 
  -4   4  10     1193.55     1248.54     76.49 o 
  -3   4  10     1491.98     1770.95     79.96 o 
  -2   4  10      361.98      462.53     50.59 o 
  -1   4  10     1068.38     1239.00     65.53 o 
   0   4  10     6225.70     4817.87    528.30 o 
   1   4  10      276.56      287.52     52.48 o 
   2   4  10     4014.53     3391.38    153.75 o 
   3   4  10     3317.12     3503.11    123.30 o 
   4   4  10     1774.50     1929.93    103.88 o 
   5   4  10     1933.64     1893.26    119.10 o 
   6   4  10     7661.81     6998.09    323.37 o 
   7   4  10     1020.64     1144.89    110.90 o 
   8   4  10        0.60       64.07     65.25 o 
   9   4  10     1491.63     1605.37    134.43 o 
  10   4  10     1107.78     1072.39    121.09 o 
  11   4  10      208.05      171.53     77.04 o 
  12   4  10       76.40      167.86     78.43 o 
  13   4  10      643.41      600.45    123.83 o 
  14   4  10      844.16      724.30    138.79 o 
  15   4  10        3.08      108.89    154.18 o 
 -16   5  10        1.79        0.00    231.56 o 
 -15   5  10       53.23        0.00    106.65 o 
 -14   5  10      290.93      337.20    126.60 o 
 -13   5  10      549.52      495.56    120.81 o 
 -12   5  10      453.13      519.85    102.15 o 
 -11   5  10        0.93       78.57     76.18 o 
 -10   5  10     1037.81     1007.47    113.32 o 
  -9   5  10     1913.25     1956.53    151.00 o 
  -8   5  10      498.30      556.10     76.14 o 
  -7   5  10      431.48      496.13     70.71 o 
  -6   5  10     1642.71      983.45    389.54 o 
  -5   5  10     1800.97     1815.50     99.35 o 
  -4   5  10     1902.45     1748.64    105.18 o 
  -3   5  10     1403.85     1528.21     72.89 o 
  -2   5  10      377.87      444.84     46.60 o 
  -1   5  10        4.72       45.09     29.13 o 
   0   5  10      658.53      591.75     61.38 o 
   1   5  10        6.83       20.32     35.44 o 
   2   5  10     4781.77     5086.39    144.36 o 
   3   5  10      356.11      416.89     65.10 o 
   4   5  10     4810.00     4416.06    141.15 o 
   5   5  10        0.81        0.00     43.58 o 
   6   5  10      299.27      267.07     76.06 o 
   7   5  10      691.80      751.02     97.06 o 
   8   5  10      395.11      437.46     87.86 o 
   9   5  10      125.22      114.02     68.90 o 
  10   5  10      813.90      843.18    112.06 o 
  11   5  10     1094.75     1021.75    123.50 o 
  12   5  10      195.09      217.85     87.00 o 
  13   5  10        0.36        7.87     79.55 o 
  14   5  10       67.79       18.93    109.79 o 
  15   5  10      433.14      231.86    169.15 o 
 -16   6  10        3.40      208.28    274.50 o 
 -15   6  10      391.78      540.50    135.93 o 
 -14   6  10        0.19        5.62     92.76 o 
 -13   6  10       46.32       35.33     78.69 o 
 -12   6  10      177.80      249.01     93.75 o 
 -11   6  10     1044.47     1056.70    133.44 o 
 -10   6  10     1144.89     1250.99    124.19 o 
  -9   6  10      222.96      221.00     73.64 o 
  -8   6  10      165.54      190.68     59.34 o 
  -7   6  10      271.26      316.03     64.03 o 
  -6   6  10     2024.42     2104.11    110.11 o 
  -5   6  10      380.59      469.61     67.74 o 
  -4   6  10       82.03      127.87     40.18 o 
  -3   6  10     3554.03     3866.71    134.66 o 
  -2   6  10        8.16       82.45     36.61 o 
  -1   6  10     2583.11     2241.71    130.81 o 
   0   6  10     2573.65     2356.53    101.91 o 
   1   6  10     2364.77     1728.56    256.35 o 
   2   6  10     1149.39      749.54    152.80 o 
   3   6  10      994.84     1039.54     86.55 o 
   4   6  10     3642.91     3492.56    130.86 o 
   5   6  10     2625.19     2574.23    117.68 o 
   6   6  10      983.53     1214.48     99.06 o 
   7   6  10      823.03      875.07    119.57 o 
   8   6  10       95.00       55.14     64.63 o 
   9   6  10      640.87      757.73    108.67 o 
  10   6  10       74.60       98.70     72.48 o 
  11   6  10      425.51      484.40     99.46 o 
  12   6  10      318.16      395.30    103.05 o 
  13   6  10       33.16       23.92     81.88 o 
  14   6  10       56.84       71.82     95.60 o 
  15   6  10        2.47       55.36    155.51 o 
 -15   7  10       38.12       30.38    111.44 o 
 -14   7  10      393.60      422.81    124.49 o 
 -13   7  10      594.45      544.88    105.72 o 
 -12   7  10      551.87      601.25    102.79 o 
 -11   7  10      341.50      353.35     89.20 o 
 -10   7  10     2711.94     2857.97    266.60 o 
  -9   7  10     1978.67     1912.85    182.58 o 
  -8   7  10        0.09        0.00     53.74 o 
  -7   7  10     2021.17     1516.90    397.75 o 
  -6   7  10       14.66        0.73     44.79 o 
  -5   7  10     1415.64     1605.59    100.72 o 
  -4   7  10      461.77      468.31     64.67 o 
  -3   7  10     4882.14     4668.85    175.50 o 
  -2   7  10     1600.94     1492.99    102.76 o 
  -1   7  10     1916.75     1923.73     86.70 o 
   0   7  10       81.06      176.48     51.10 o 
   1   7  10     3997.76     3648.73    126.83 o 
   2   7  10     5116.80     5331.26    152.60 o 
   3   7  10      276.51      207.08     50.32 o 
   4   7  10     8684.07     8631.11    197.38 o 
   5   7  10     3822.32     3946.00    142.78 o 
   6   7  10       10.93       86.45     52.70 o 
   7   7  10      789.92      984.22    112.79 o 
   8   7  10     2082.64     2012.08    147.52 o 
   9   7  10      200.13      123.98     72.73 o 
  10   7  10      190.39      192.76     78.84 o 
  11   7  10      248.47      376.09     93.29 o 
  12   7  10        9.95       14.18     77.17 o 
  13   7  10       86.92       89.30     90.14 o 
  14   7  10       41.16       88.28     94.75 o 
  15   7  10      149.88      140.91    122.49 o 
 -15   8  10      176.56      188.76    117.27 o 
 -14   8  10      458.39      540.39    112.11 o 
 -13   8  10       34.42      115.40     87.60 o 
 -12   8  10     1135.38     1196.50    126.16 o 
 -11   8  10      178.41      333.53     86.06 o 
 -10   8  10      777.28      677.98    115.16 o 
  -9   8  10      567.03      588.55     85.78 o 
  -8   8  10       10.93       14.40     50.77 o 
  -7   8  10     1100.46     1118.45     96.61 o 
  -6   8  10      342.49      415.72     69.59 o 
  -5   8  10     4590.67     4310.61    157.05 o 
  -4   8  10     5158.37     4704.75    210.18 o 
  -3   8  10      111.63      148.02     47.81 o 
  -2   8  10       50.03       52.94     41.55 o 
  -1   8  10     6470.51     5592.64    178.59 o 
   0   8  10     2467.34     2692.83    136.88 o 
   1   8  10     1263.28     1240.92     93.71 o 
   2   8  10     1075.37      967.23    165.70 o 
   3   8  10     2471.51     2462.06    115.53 o 
   4   8  10        0.64       22.39     45.70 o 
   5   8  10       92.07       85.76     50.32 o 
   6   8  10     2128.76     2097.94    127.90 o 
   7   8  10     6364.77     6366.51    260.33 o 
   8   8  10     1089.89     1151.36    137.03 o 
   9   8  10        9.69        9.45     66.12 o 
  10   8  10     1855.76     1668.97    166.62 o 
  11   8  10     1395.40     1239.29    136.87 o 
  12   8  10      786.23      729.44    130.29 o 
  13   8  10      293.06      131.69    102.88 o 
  14   8  10      448.89      377.94    122.18 o 
 -15   9  10       80.31       14.39    112.40 o 
 -14   9  10        3.44       36.64     87.97 o 
 -13   9  10      199.76      251.39     92.58 o 
 -12   9  10      344.79      426.51     93.14 o 
 -11   9  10       72.64       44.33     71.20 o 
 -10   9  10      353.30      406.77     89.52 o 
  -9   9  10      960.98      771.48    176.82 o 
  -8   9  10      197.68      120.08     58.72 o 
  -7   9  10      576.66      641.69     81.21 o 
  -6   9  10      780.00      978.01     91.07 o 
  -5   9  10      768.59      873.71     97.42 o 
  -4   9  10     1927.21     1923.93    141.06 o 
  -3   9  10      446.33      490.05     65.44 o 
  -2   9  10     2098.90     2024.66    128.00 o 
  -1   9  10      453.49      514.27     78.22 o 
   0   9  10     5545.39     5562.18    156.84 o 
   1   9  10      161.44      180.99     52.56 o 
   2   9  10       34.90       40.18     41.29 o 
   3   9  10      577.21      524.51     73.77 o 
   4   9  10       36.43       81.83     50.65 o 
   5   9  10      541.93      508.76     77.34 o 
   6   9  10      471.47      419.17    100.03 o 
   7   9  10      204.18      161.65     64.22 o 
   8   9  10     1494.18     1408.63    133.00 o 
   9   9  10       21.00      116.12     74.73 o 
  10   9  10      894.02      918.43    121.39 o 
  11   9  10      730.39      765.40    118.50 o 
  12   9  10      984.73      892.74    129.35 o 
  13   9  10       74.57       76.71     96.33 o 
  14   9  10       89.40       39.01    110.50 o 
 -15  10  10      274.71      398.71    196.44 o 
 -14  10  10       82.51       78.31     94.30 o 
 -13  10  10      380.35      390.60    100.25 o 
 -12  10  10      246.76      235.80     88.14 o 
 -11  10  10       71.40      158.95     77.53 o 
 -10  10  10        0.78        0.00     63.86 o 
  -9  10  10        0.46        1.15     53.47 o 
  -8  10  10     1304.77     1243.05    107.92 o 
  -7  10  10       75.65       61.46     65.91 o 
  -6  10  10       96.25      117.71     64.50 o 
  -5  10  10       98.59      164.14     70.39 o 
  -4  10  10      353.19      407.92     84.87 o 
  -3  10  10      887.57     1083.04     99.90 o 
  -2  10  10      675.63      691.98     83.64 o 
  -1  10  10      296.60      576.37     92.22 o 
   0  10  10     2881.58     2786.19    118.52 o 
   1  10  10       26.78       36.90     45.69 o 
   2  10  10     1114.14     1299.60     97.80 o 
   3  10  10      696.22      756.07     84.97 o 
   4  10  10      415.94      380.43     69.48 o 
   5  10  10       73.30       99.29     56.81 o 
   6  10  10      475.89      330.40     74.36 o 
   7  10  10     1370.47     1333.34    140.11 o 
   8  10  10      267.50      234.56     72.00 o 
   9  10  10      603.56      530.11    114.45 o 
  10  10  10        1.94       69.84     77.19 o 
  11  10  10       24.58       79.76     84.54 o 
  12  10  10       18.75       79.31     85.39 o 
  13  10  10       27.87        0.00     92.39 o 
  14  10  10       10.36       24.91    112.87 o 
 -15  11  10       23.33        0.00    144.51 o 
 -14  11  10      269.09      336.37    113.18 o 
 -13  11  10     1199.94     1270.36    230.85 o 
 -12  11  10       33.69       22.38     76.46 o 
 -11  11  10      348.61      307.92     87.44 o 
 -10  11  10      490.63      408.03     90.46 o 
  -9  11  10      762.55      903.41    110.57 o 
  -8  11  10       81.83      113.32     68.21 o 
  -7  11  10      100.36      188.20     71.04 o 
  -6  11  10     1491.35     1681.56    129.96 o 
  -5  11  10     1710.31     1602.66    147.95 o 
  -4  11  10      402.11      412.16     76.54 o 
  -3  11  10     1064.60     1014.01    100.68 o 
  -2  11  10     6047.64     5435.06    266.87 o 
  -1  11  10     1405.78     1279.65    110.47 o 
   0  11  10     2942.61     2964.99    141.35 o 
   1  11  10     1364.32     1420.00    103.23 o 
   2  11  10     1636.54     1664.87    112.03 o 
   3  11  10       37.63        0.00     46.13 o 
   4  11  10     3800.74     3251.61    139.25 o 
   5  11  10      399.85      474.92     81.97 o 
   6  11  10      388.68      478.84     83.04 o 
   7  11  10     1166.76     1206.99    114.54 o 
   8  11  10     1364.94     1568.68    124.67 o 
   9  11  10      126.47      149.06     80.19 o 
  10  11  10      538.05      622.85    110.16 o 
  11  11  10     1940.44     1892.47    166.46 o 
  12  11  10      393.88      366.00    118.06 o 
  13  11  10       27.60        0.00     94.37 o 
  14  11  10       57.31        0.00    158.52 o 
 -14  12  10      535.94      660.74    130.52 o 
 -13  12  10       86.31       96.81     86.33 o 
 -12  12  10      892.32      889.43    131.47 o 
 -11  12  10       25.23        0.00     80.25 o 
 -10  12  10      339.40      368.12     87.71 o 
  -9  12  10      560.61      525.82     95.52 o 
  -8  12  10      634.80      543.07     93.82 o 
  -7  12  10      664.79      540.34     92.09 o 
  -6  12  10      815.47      966.42    130.43 o 
  -5  12  10      743.00      920.46    118.65 o 
  -4  12  10     2567.24     2477.71    176.82 o 
  -3  12  10      771.17      679.91    105.12 o 
  -2  12  10      133.50       92.88     59.72 o 
  -1  12  10     3178.25     3102.13    147.88 o 
   0  12  10     1508.65     1391.48    133.37 o 
   1  12  10      648.62      588.52     88.49 o 
   2  12  10      183.88      265.29     63.59 o 
   3  12  10     9481.00     8467.45    211.65 o 
   4  12  10       14.82       13.61     54.38 o 
   5  12  10     2609.56     2422.19    135.68 o 
   6  12  10      716.22      904.91    101.33 o 
   7  12  10     2865.15     2661.35    148.68 o 
   8  12  10      484.15      575.70     97.73 o 
   9  12  10       95.20       45.95     72.34 o 
  10  12  10      505.69      590.94    123.28 o 
  11  12  10      321.15      366.62    104.55 o 
  12  12  10      502.85      467.93    127.56 o 
  13  12  10        2.12        0.00    102.21 o 
 -14  13  10        0.64      117.31    126.56 o 
 -13  13  10      177.14      337.95    170.47 o 
 -12  13  10      323.80      213.06    134.85 o 
 -11  13  10      421.78      460.45    107.29 o 
 -10  13  10      188.00      139.83     81.18 o 
  -9  13  10       12.61        0.00     72.02 o 
  -8  13  10      138.05      153.57     78.52 o 
  -7  13  10       80.32      149.68     73.04 o 
  -6  13  10      257.75      390.41     98.50 o 
  -5  13  10      122.23       91.51     68.18 o 
  -4  13  10      315.03      372.87     82.42 o 
  -3  13  10      156.56      265.45     81.60 o 
  -2  13  10       92.64       20.11     64.25 o 
  -1  13  10     1168.19     1161.04    113.26 o 
   0  13  10      285.02      280.10     74.04 o 
   1  13  10     1316.99     1191.08    114.79 o 
   2  13  10      540.98      664.93     96.02 o 
   3  13  10      298.73      293.05     73.64 o 
   4  13  10     1423.94     1419.36    116.18 o 
   5  13  10      515.74      529.04     87.48 o 
   6  13  10        0.04        0.00     60.73 o 
   7  13  10     1207.41     1247.59    119.38 o 
   8  13  10      217.07      279.82     88.91 o 
   9  13  10      310.41      370.08     87.50 o 
  10  13  10       41.94       75.44     81.92 o 
  11  13  10       28.96       37.75     88.20 o 
  12  13  10       77.03      129.77    101.19 o 
  13  13  10        9.86       61.00    178.99 o 
 -13  14  10       39.63      204.21    103.38 o 
 -12  14  10      233.15      282.95     99.55 o 
 -11  14  10       28.57       75.50     90.92 o 
 -10  14  10      636.36      687.21    146.54 o 
  -9  14  10       31.82      120.69     76.36 o 
  -8  14  10      541.37      505.16    106.52 o
[truncated: 150,053 more chars]
